# Supplementary material for: Role of activating transcription factor 4 in the hepatic response to amino acid depletion by asparaginase
Source: Sci Rep. 2017 Apr 28;7:1272. doi: 10.1038/s41598-017-01041-7 (PMC5430736; doi:10.1038/s41598-017-01041-7)
Supplement: Supplementary file 2 — Supplementary Table S2 [file 41598_2017_1041_MOESM2_ESM.xls]

## Sheet: Venn A
Venn category (A)
Gene name	FPKM_WT_PBS	FPKM_Gcn2-/-_PBS	WP-GP_log2(fold_change)	p_value	q_value
	WT_PBS	Gcn2-/-_PBS	log2(fold_change)	p_value	q_value
Elovl3	54.0339	2.84214	-4.24882	5e-05	0.000837699
Cyp26a1	15.7453	1.29528	-3.60359	5e-05	0.000837699
Pla2g4b	3.08629	0.298464	-3.37025	5e-05	0.000837699
Cyp4a12a	63.3123	11.7195	-2.43357	5e-05	0.000837699
Mup21	113.062	29.1721	-1.95445	5e-05	0.000837699
Ddit4	8.15048	2.19081	-1.89542	5e-05	0.000837699
Hspa1b	7.48996	2.18393	-1.77803	5e-05	0.000837699
Hsd3b5	44.3202	13.1426	-1.75372	5e-05	0.000837699
Ly6a	22.6783	6.83484	-1.73033	5e-05	0.000837699
Tsku	32.6414	10.0691	-1.69676	5e-05	0.000837699
Slco1a1	102.74	32.1298	-1.67701	5e-05	0.000837699
Gbp10	5.56138	1.74686	-1.67068	5e-05	0.000837699
Hspb1	12.7841	4.15807	-1.62036	5e-05	0.000837699
Susd4	8.71095	2.8666	-1.60349	5e-05	0.000837699
Ehd4	3.02044	0.999651	-1.59526	5e-05	0.000837699
Cyp2b13	73.7376	24.5953	-1.58402	5e-05	0.000837699
Pfkfb3	9.75317	3.4293	-1.50796	5e-05	0.000837699
Jam2	4.60201	1.61928	-1.50691	5e-05	0.000837699
D0H4S114	10.5607	30.7209	1.54052	5e-05	0.000837699
Krt23	1.47124	4.94728	1.7496	5e-05	0.000837699
Rnf186	4.29638	14.9912	1.80292	5e-05	0.000837699
Tnfrsf22	1.76609	6.41945	1.86189	5e-05	0.000837699
Il1rn	2.17183	7.94039	1.8703	5e-05	0.000837699
Gadd45a	1.79058	7.3341	2.03419	5e-05	0.000837699
Gbp11	1.84098	7.9954	2.11869	5e-05	0.000837699
Gm16344	1.10171	5.05795	2.19881	5e-05	0.000837699
Arrdc3	23.7188	109.085	2.20136	5e-05	0.000837699
Lepr	1.98213	9.37699	2.24208	5e-05	0.000837699
Dsg1c	1.37464	6.69644	2.28435	5e-05	0.000837699
Socs2	6.61039	35.7239	2.43408	5e-05	0.000837699
Mid1	1.12392	6.51057	2.53424	5e-05	0.000837699
7SK	13.0481	114.668	3.13556	5e-05	0.000837699
AC027184.1	7.93828	84.8988	3.41885	5e-05	0.000837699
Saa3	17.6921	875.941	5.62966	5e-05	0.000837699
AC159539.1	1	83.1186	6.3771	5e-05	0.000837699
Myot	6.77443	1	-2.7601	5e-05	0.000837699
Myl3	10.2209	1	-3.35345	5e-05	0.000837699
4632428N05Rik	3.90656	1.27562	-1.61469	0.0001	0.00155446
Hspb6	18.0985	6.13164	-1.56153	0.0001	0.00155446
Defb1	2.81627	8.11498	1.5268	0.0001	0.00155446
Fgf21	2.14161	8.31451	1.95694	0.00015	0.00221532
St3gal6	4.02552	1.34702	-1.5794	0.00035	0.00458042
Slc43a2	3.80006	1.32643	-1.51847	0.00035	0.00458042
Oxct1	6.3177	1.74784	-1.85383	0.0004	0.00512472
Cd59b	11.6185	3.61271	-1.68527	0.0004	0.00512472
Cyp2d9	345.466	107.721	-1.68124	0.00055	0.00668395
Rgs3	7.32235	22.3975	1.61296	0.0006	0.0071854
AC165349.6	12.1304	366.51	4.91715	0.0008	0.00914367
Ces2c	61.1538	18.1481	-1.75262	0.00105	0.0114228
Ak1	9.79915	0.246084	-5.31543	0.00145	0.0148669
Mup-ps17	39.5058	4.08906	-3.27222	0.00165	0.0164874
Onecut1	3.80819	13.9963	1.87786	0.0026	0.0238302
AC120136.1	2.47139	31.8924	3.68982	0.0027	0.0245098
Tmc5	0.723006	3.87373	2.42164	0.0028	0.0252208
Gm11963	1.08458	3.62637	1.74139	0.0041	0.0341501
Gm16002	10.5885	3.72697	-1.50642	0.0044	0.036094
Xlr3a	10.223	2.96134	-1.7875	0.0077	0.0559321
Gm9781	0.0281645	4.1499	7.20306	0.00775	0.0561996
Gimap1	5.6872	1.74587	-1.70377	0.00885	0.0622198
Gm20649	1.1343	4.24789	1.90495	0.0118	0.0776869
Nrap	3.27517	0.0475184	-6.10694	0.01195	0.0784324
Spink3	0.277769	7.12212	4.68035	0.0127	0.0822166
Gm6969	1.30681	4.31679	1.72391	0.0144	0.0903431

## Sheet: Venn B
Venn category (B)
Gene name	FPKM_WT_PBS	FPKM_Gcn2-/- PBS	WP-GP_log2(fold_change)	p_value	q_value	FPKM_Atf4-/- PBS	WP-AP_log2(fold_change)	p_value	q_value
Atp2a1	53.9934	0.0251055	-11.0706	0.0096	0.0662084	53.9934	5.64948	-3.25659	0.0011	0.0118553
Tnni2	98.0653	0.196076	-8.96618	5e-05	0.000837699	98.0653	7.57539	-3.69435	5e-05	0.000837699
Tnnt3	141.24	0.310573	-8.829	5e-05	0.000837699	141.24	10.534	-3.74503	5e-05	0.000837699
Ldb3	5.30547	0.0208768	-7.98943	5e-05	0.000837699	5.30547	0.579056	-3.1957	5e-05	0.000837699
Tcap	25.6697	0.11493	-7.80317	0.00145	0.0148669	25.6697	3.51892	-2.86686	5e-05	0.000837699
Meg3	3.61787	1.03361	-1.80745	0.00295	0.0263058	3.61787	12.4581	1.78387	0.00095	0.0105199
Hspb7	3.7265	0.0487239	-6.25705	0.00015	0.00221532	3.7265	0.479635	-2.95781	5e-05	0.000837699
Casq1	8.17804	0.158744	-5.68698	5e-05	0.000837699	8.17804	0.71171	-3.52239	5e-05	0.000837699
Apobec2	3.70644	0.0636696	-5.86329	0.00725	0.0533637	3.70644	0.301848	-3.61814	5e-05	0.000837699
H19	27.1846	2.25897	-3.58905	5e-05	0.000837699	27.1846	1.62556	-4.06378	5e-05	0.000837699
Pvalb	18.5308	1	-4.21185	5e-05	0.000837699	18.5308	0.939434	-4.30199	5e-05	0.000837699
Myl2	25.1993	1	-4.65531	5e-05	0.000837699	25.1993	1.23115	-4.3553	5e-05	0.000837699
Srl	4.86046	0.355654	-3.77255	5e-05	0.000837699	4.86046	0.880573	-2.46458	5e-05	0.000837699
Des	14.5155	1.22012	-3.57249	5e-05	0.000837699	14.5155	2.89545	-2.32573	5e-05	0.000837699
Rtn2	3.37089	0.16832	-4.32385	5e-05	0.000837699	3.37089	0.635373	-2.40745	5e-05	0.000837699
Cfd	10.7944	0.640675	-4.07454	5e-05	0.000837699	10.7944	1.90949	-2.49902	5e-05	0.000837699
Obscn	3.13324	0.175211	-4.16049	5e-05	0.000837699	3.13324	0.353089	-3.14955	5e-05	0.000837699
Mlf1	3.11204	0.154626	-4.33101	5e-05	0.000837699	3.11204	0.436811	-2.83278	5e-05	0.000837699
Ankrd23	14.4054	0.77803	-4.21064	5e-05	0.000837699	14.4054	1.99077	-2.85521	5e-05	0.000837699
Pygm	13.2155	0.754455	-4.13066	5e-05	0.000837699	13.2155	1.92761	-2.77735	5e-05	0.000837699
Tpm2	96.1639	3.00685	-4.99917	5e-05	0.000837699	96.1639	7.57491	-3.66619	5e-05	0.000837699
Mylpf	151.965	5.29712	-4.84239	5e-05	0.000837699	151.965	13.8586	-3.45489	5e-05	0.000837699
Casq2	3.05753	0.122807	-4.6379	5e-05	0.000837699	3.05753	0.266214	-3.52171	5e-05	0.000837699
Ckmt2	24.9837	1	-4.64292	5e-05	0.000837699	24.9837	2.46122	-3.34354	5e-05	0.000837699
Pgam2	12.6431	0.339573	-5.21849	5e-05	0.000837699	12.6431	1.51199	-3.06384	5e-05	0.000837699
Tmod4	3.81825	0.109075	-5.12952	5e-05	0.000837699	3.81825	0.666874	-2.51743	0.0028	0.0252208
Atp1a2	5.11646	0.178367	-4.84223	0.0013	0.0136062	5.11646	0.829695	-2.62449	0.00505	0.0402021
Sh3bgr	3.40836	0.66317	-2.36163	0.00055	0.00668395	3.40836	0.642081	-2.40825	0.00015	0.00221532
Sftpa1	4.01164	0.955136	-2.07041	0.00125	0.0131752	4.01164	0.702998	-2.5126	5e-05	0.000837699
Tubb2a	27.205	8.91322	-1.60985	5e-05	0.000837699	27.205	9.16031	-1.57041	5e-05	0.000837699
Eno3	22.1085	4.61953	-2.25879	5e-05	0.000837699	22.1085	7.10231	-1.63824	0.00035	0.00458042
Pdk4	5.8827	1.40167	-2.06933	5e-05	0.000837699	5.8827	1.99057	-1.5633	5e-05	0.000837699
Cyp8b1	201.145	58.2288	-1.78843	5e-05	0.000837699	201.145	56.3431	-1.83592	5e-05	0.000837699
Tpm1	95.0424	22.488	-2.07942	5e-05	0.000837699	95.0424	25.3255	-1.90798	5e-05	0.000837699
Tmem38a	5.64131	1.3382	-2.07574	5e-05	0.000837699	5.64131	1.56204	-1.8526	5e-05	0.000837699
Cryab	13.3634	1.96419	-2.76628	5e-05	0.000837699	13.3634	3.17554	-2.07321	5e-05	0.000837699
Fhl1	14.8458	2.56147	-2.53501	5e-05	0.000837699	14.8458	4.12037	-1.8492	5e-05	0.000837699
Slc25a4	33.1748	3.89747	-3.08948	5e-05	0.000837699	33.1748	7.07245	-2.22981	5e-05	0.000837699
Ldhb	11.9287	1.47263	-3.01797	5e-05	0.000837699	11.9287	3.36516	-1.82569	5e-05	0.000837699
Tnnt1	12.7343	1.73563	-2.87519	5e-05	0.000837699	12.7343	2.10809	-2.59471	5e-05	0.000837699
Sln	8.90638	1	-3.15484	5e-05	0.000837699	8.90638	1.09663	-3.02176	0.0002	0.00283752
Tnni1	4.29415	1	-2.10237	5e-05	0.000837699	4.29415	0.214918	-4.32052	5e-05	0.000837699
Myoz2	5.46179	1	-2.44937	5e-05	0.000837699	5.46179	0.274601	-4.31396	5e-05	0.000837699
Smpx	4.67599	1	-2.22527	5e-05	0.000837699	4.67599	0.451601	-3.37215	5e-05	0.000837699
Jsrp1	3.15781	1	-1.65892	5e-05	0.000837699	3.15781	0.30067	-3.39267	0.00015	0.00221532
Myh4	3.34088	1	-1.74023	5e-05	0.000837699	3.34088	0.331038	-3.33516	5e-05	0.000837699
Cib3	4.73606	29.9676	2.66164	5e-05	0.000837699	4.73606	0.639347	-2.88901	5e-05	0.000837699
Cxcl1	2.97754	9.14521	1.61889	5e-05	0.000837699	2.97754	17.7775	2.57786	5e-05	0.000837699
Fos	1.10211	3.44062	1.64239	0.0009	0.010068	1.10211	3.12199	1.50219	5e-05	0.000837699
Hp	1214.14	3656.29	1.59045	0.0133	0.0850974	1214.14	3781.1	1.63888	0.00375	0.0318119
Rgs16	17.7573	65.6915	1.88729	5e-05	0.000837699	17.7573	66.3831	1.9024	5e-05	0.000837699
Slc3a1	9.86974	34.0605	1.78702	5e-05	0.000837699	9.86974	42.9687	2.1222	5e-05	0.000837699
Cux2	1.18491	4.27591	1.85146	0.002	0.0192838	1.18491	4.97315	2.06938	0.00145	0.0148669
Egr1	3.33653	11.1967	1.74666	5e-05	0.000837699	3.33653	13.0798	1.97093	5e-05	0.000837699
AL670114.1	0.967945	3.06736	1.664	0.002	0.0192838	0.967945	3.75086	1.95423	0.00055	0.00668395
Clec2h	1.90346	20.8948	3.45645	5e-05	0.000837699	1.90346	5.87707	1.62647	5e-05	0.000837699
Rhod	14.1412	103.232	2.86791	5e-05	0.000837699	14.1412	81.4616	2.52621	5e-05	0.000837699
Crybb3	0.866534	5.34	2.62351	0.0001	0.00155446	0.866534	3.2066	1.88772	0.0025	0.0230987
Mt2	27.0107	305.888	3.5014	5e-05	0.000837699	27.0107	720.933	4.73826	5e-05	0.000837699
Mt1	100.405	922.974	3.20045	5e-05	0.000837699	100.405	1063.22	3.40454	5e-05	0.000837699
Orm2	31.5529	469.55	3.89543	5e-05	0.000837699	31.5529	313.515	3.31269	5e-05	0.000837699
Tff3	2.38036	115.886	5.60538	5e-05	0.000837699	2.38036	8.44863	1.82754	0.0023	0.0215611
Lcn2	10.1469	472.002	5.53968	5e-05	0.000837699	10.1469	150.77	3.89324	5e-05	0.000837699
Saa1	70.9499	3784.17	5.73703	5e-05	0.000837699	70.9499	3622.36	5.67399	5e-05	0.000837699
Saa2	56.9218	4273.3	6.23023	5e-05	0.000837699	56.9218	3210.21	5.81754	5e-05	0.000837699

## Sheet: Venn C
Venn category (C)
Gene name	FPKM_WT_PBS	FPKM_Atf4-/-_PBS	WP-AP_log2(fold_change)	p_value	q_value
Cyp2a22	17.6723	0.550023	-5.00586	5e-05	0.000837699
Gsta1	13.6966	0.686702	-4.31799	5e-05	0.000837699
Myl1	71.5845	3.91628	-4.19209	5e-05	0.000837699
Myh2	12.6281	0.825477	-3.93527	5e-05	0.000837699
Tnnc2	98.1877	7.26142	-3.75722	5e-05	0.000837699
Actn2	6.17602	0.477507	-3.69308	5e-05	0.000837699
Myoz1	5.17066	0.418825	-3.62593	5e-05	0.000837699
Myh7	3.16653	0.25652	-3.62576	5e-05	0.000837699
Cox6a2	18.7316	1.5886	-3.55965	5e-05	0.000837699
Ckm	75.9196	6.65273	-3.51245	5e-05	0.000837699
Mb	120.649	10.6732	-3.49876	5e-05	0.000837699
Chrna4	3.5239	0.313749	-3.48949	5e-05	0.000837699
Eef1a2	7.0132	0.62891	-3.47915	5e-05	0.000837699
Mybpc1	11.0264	1.02605	-3.42578	5e-05	0.000837699
Retnla	5.31075	0.557837	-3.251	5e-05	0.000837699
Cox8b	30.0455	3.40409	-3.14181	5e-05	0.000837699
Myh1	23.6388	2.68101	-3.14031	5e-05	0.000837699
Rpl3l	3.73363	0.442093	-3.07815	5e-05	0.000837699
Hao2	7.83103	1.10802	-2.82121	5e-05	0.000837699
Cyp2b10	15.3172	2.62687	-2.54373	5e-05	0.000837699
Cyp3a59	38.6436	7.71276	-2.32491	5e-05	0.000837699
Cox7a1	36.4155	7.62973	-2.25485	5e-05	0.000837699
H2-Q1	8.27038	1.74034	-2.24859	5e-05	0.000837699
Gsta2	46.8192	10.3669	-2.17512	5e-05	0.000837699
Lgals1	30.9477	7.39819	-2.06459	5e-05	0.000837699
Cyp2c55	8.51516	2.10641	-2.01525	5e-05	0.000837699
Cxcl9	8.98736	2.22789	-2.01222	5e-05	0.000837699
Cars	20.356	5.16463	-1.97871	5e-05	0.000837699
9130409I23Rik	10.1122	3.03294	-1.73731	5e-05	0.000837699
Ubc	90.5869	28.9662	-1.64493	5e-05	0.000837699
Fabp5	101.841	32.5756	-1.64446	5e-05	0.000837699
0610005C13Rik	158.028	53.2676	-1.56885	5e-05	0.000837699
Sult2a2	108.616	37.0321	-1.55239	5e-05	0.000837699
Acss2	120.715	41.3897	-1.54426	5e-05	0.000837699
Serpinb1a	5.27375	1.82999	-1.527	5e-05	0.000837699
Elovl5	193.921	67.3501	-1.52572	5e-05	0.000837699
Aqp8	68.9754	24.0538	-1.51982	5e-05	0.000837699
Me1	103.251	36.2206	-1.51128	5e-05	0.000837699
Il1r1	6.09196	17.6368	1.53361	5e-05	0.000837699
B3galt1	3.43474	10.0859	1.55407	5e-05	0.000837699
Serpina4-ps1	14.823	43.6863	1.55935	5e-05	0.000837699
Bcl6	4.13646	13.8049	1.73871	5e-05	0.000837699
Isyna1	2.81128	9.38831	1.73964	5e-05	0.000837699
Dnajc12	9.80874	33.6531	1.7786	5e-05	0.000837699
Fgl1	288.717	1004.72	1.79906	5e-05	0.000837699
Cyb561	1.78353	6.42937	1.84994	5e-05	0.000837699
Serpine2	1.32703	5.23744	1.98066	5e-05	0.000837699
Lrg1	131.678	540.505	2.0373	5e-05	0.000837699
Slc41a2	3.05301	12.8922	2.07819	5e-05	0.000837699
Orm3	2.40836	10.8993	2.17811	5e-05	0.000837699
Hddc3	1.91912	11.7937	2.6195	5e-05	0.000837699
Cyp3a44	2.95883	19.317	2.70678	5e-05	0.000837699
Atp11a	1.47089	12.3617	3.07112	5e-05	0.000837699
Apbb2	1.41098	12.6167	3.16057	5e-05	0.000837699
Scara5	0.304982	3.18456	3.3843	5e-05	0.000837699
Cyp3a41a	1.09439	20.822	4.24991	5e-05	0.000837699
Cyp2c39	2.68146	100.214	5.22391	5e-05	0.000837699
Serpina3c	0.0814255	7.32183	6.49058	5e-05	0.000837699
Cyp3a16	0.321586	72.1885	7.81042	5e-05	0.000837699
Scgb1a1	103.554	1	-6.69424	5e-05	0.000837699
C6	37.9223	107.845	1.50784	0.0001	0.00155446
Bik	4.22344	1.34796	-1.64764	0.00015	0.00221532
Rrm2	3.19159	1.06558	-1.58263	0.00015	0.00221532
Klk1b4	5.78002	1.96807	-1.55429	0.00015	0.00221532
Slc15a4	12.0993	40.7057	1.75031	0.0002	0.00283752
Scd1	2172.05	470.304	-2.20739	0.00025	0.00343643
Fmo3	22.3203	69.2211	1.63286	0.0004	0.00512472
Ank1	3.25637	0.45647	-2.83467	0.00085	0.00960419
Gm15387	0.0748223	5.52093	6.2053	0.0011	0.0118553
Slc22a29	3.43254	0.56372	-2.60623	0.00115	0.0123009
Gm4794	0.656908	3.18838	2.27906	0.0014	0.0144563
Oasl1	7.80439	2.55812	-1.6092	0.0018	0.0177072
Gm8730	0.107559	93.8468	9.76903	0.00185	0.0181095
Pdzk1ip1	11.3746	3.81363	-1.57657	0.00305	0.0270152
Rpl3-ps1	0.0598738	16.6409	8.11859	0.00365	0.0311261
Prtn3	0.503994	14.1449	4.81073	0.0047	0.0379903
AA465934	1.4282	4.76886	1.73944	0.00515	0.040822
Gm5560	58.4305	0.0823642	-9.47049	0.0097	0.066734
Gm4963	4.241	1.13212	-1.90538	0.01035	0.0702175
Gm12300	11.2511	0.972399	-3.53238	0.01645	0.099763

## Sheet: Venn D
Venn category (D)
Gene name	FPKM_WT_PBS	FPKM_WT_ASNase	WP-WA_log2(fold_change)	p_value	q_value
Sftpc	23.1227	0.326024	-6.14819	5e-05	0.000837699
Myl3	10.2209	29.0003	1.50455	5e-05	0.000837699
Myh4	3.34088	13.19	1.98114	5e-05	0.000837699
Star	0.503553	3.8057	2.91795	5e-05	0.000837699
Actc1	0.682977	6.8389	3.32386	5e-05	0.000837699
Them5	0.130813	3.26498	4.64149	5e-05	0.000837699
Myh8	0.266778	10.9439	5.35834	5e-05	0.000837699
Krt4	0.424937	104.214	7.93809	5e-05	0.000837699
Tgm3	0.03664	4.18335	6.83509	0.00015	0.00221532
Klk14	0.0828183	3.42271	5.36905	0.00155	0.0156841
Sprr1a	0.154989	3.34819	4.43314	0.0016	0.016082
Gm5560	58.4305	0.114177	-8.9993	0.00165	0.0164874
Gm129	9.27072	28.1012	1.59988	0.0028	0.0252208
Gimap1	5.6872	1.72755	-1.71899	0.0084	0.0597619
Pkp3	0.909552	3.02314	1.73282	0.01275	0.0824308

## Sheet: Venn E
Venn category (E)
Gene name	FPKM_Gcn2-/-_PBS	FPKM_Gcn2-/-_ASNase	GP-GA_log2(fold_change)	p_value	q_value
Hao2	10.6388	0.136562	-6.28363	5e-05	0.000837699
Mup2	14.8444	0.416181	-5.15657	5e-05	0.000837699
Cyp4a12b	5.11634	0.216341	-4.56374	5e-05	0.000837699
Alox5ap	20.8902	0.976408	-4.41919	5e-05	0.000837699
Cyp2c55	5.72429	0.463497	-3.62647	5e-05	0.000837699
H19	2.25897	0.191448	-3.56064	5e-05	0.000837699
Defb1	8.11498	0.766915	-3.40345	5e-05	0.000837699
Serpina1e	2458.09	267.034	-3.20244	5e-05	0.000837699
Sult2a5	4.74527	0.745416	-2.67037	5e-05	0.000837699
Rgs3	22.3975	3.89204	-2.52474	5e-05	0.000837699
Gbp11	7.9954	1.49063	-2.42325	5e-05	0.000837699
Atp6v0d2	4.40556	0.855402	-2.36465	5e-05	0.000837699
mt-Rnr2	1794.92	356.709	-2.3311	5e-05	0.000837699
Rbp1	17.2898	4.33449	-1.99599	5e-05	0.000837699
Gpcpd1	74.4827	19.58	-1.92752	5e-05	0.000837699
Gpr146	36.0479	10.8194	-1.73629	5e-05	0.000837699
Bik	7.15164	2.23042	-1.68096	5e-05	0.000837699
Me1	54.6959	17.1367	-1.67434	5e-05	0.000837699
Gm2788	31.4194	10.4829	-1.58362	5e-05	0.000837699
Msr1	3.37118	9.54512	1.50151	5e-05	0.000837699
Hcls1	2.81783	8.04977	1.51436	5e-05	0.000837699
Jak3	2.50023	7.21806	1.52955	5e-05	0.000837699
Arhgef26	9.71717	28.2437	1.53932	5e-05	0.000837699
Peg3	1.38272	4.03851	1.54631	5e-05	0.000837699
Ezr	1.3999	4.09371	1.54808	5e-05	0.000837699
Isg20	2.85775	8.41624	1.5583	5e-05	0.000837699
Gadd45b	2.38754	7.0614	1.56443	5e-05	0.000837699
Trim30a	1.94873	5.97281	1.61588	5e-05	0.000837699
Kctd17	2.37332	7.4269	1.64585	5e-05	0.000837699
Slc15a3	1.71227	5.36702	1.64821	5e-05	0.000837699
Slc1a4	1.17824	3.71642	1.65728	5e-05	0.000837699
Gm14420	33.077	104.814	1.66393	5e-05	0.000837699
Ildr2	4.09221	13.1296	1.68187	5e-05	0.000837699
Itgb2	2.12162	6.86949	1.69504	5e-05	0.000837699
Lilrb3	1.08459	3.79709	1.80774	5e-05	0.000837699
Rcan2	2.39017	8.38641	1.81094	5e-05	0.000837699
Wnt5b	2.9201	10.3386	1.82395	5e-05	0.000837699
Hck	2.1742	7.88314	1.85828	5e-05	0.000837699
9030625A04Rik	4.52521	16.5012	1.86651	5e-05	0.000837699
Capg	1.64477	6.03763	1.87609	5e-05	0.000837699
Cybb	2.56354	9.68315	1.91734	5e-05	0.000837699
Gm14421	1.68092	6.41671	1.93258	5e-05	0.000837699
Itgal	2.00017	7.65061	1.93545	5e-05	0.000837699
Slc45a3	2.97579	11.489	1.94891	5e-05	0.000837699
Pkm	5.36429	20.8615	1.95938	5e-05	0.000837699
Il1a	2.28409	9.0957	1.99356	5e-05	0.000837699
Fpr2	1.74772	7.04458	2.01104	5e-05	0.000837699
Eif4ebp3	56.4562	230.253	2.02802	5e-05	0.000837699
Fmo3	26.294	107.528	2.03191	5e-05	0.000837699
Rcan1	9.71267	39.8641	2.03715	5e-05	0.000837699
Ccl5	2.69435	11.2748	2.0651	5e-05	0.000837699
AW011738	0.904015	3.78498	2.06587	5e-05	0.000837699
Mlkl	1.72796	7.24349	2.06761	5e-05	0.000837699
Clec4a1	1.51612	6.54142	2.10922	5e-05	0.000837699
Sla	0.861145	4.04677	2.23244	5e-05	0.000837699
Fgr	0.832676	3.9291	2.23837	5e-05	0.000837699
Slamf9	0.720366	3.40481	2.24077	5e-05	0.000837699
Ehd4	0.999651	4.78463	2.25891	5e-05	0.000837699
Saa4	119.007	570.939	2.26229	5e-05	0.000837699
Nrg4	12.0836	58.4774	2.27483	5e-05	0.000837699
Cd300e	0.982503	4.86976	2.30932	5e-05	0.000837699
Ms4a6b	1.11648	5.65725	2.34115	5e-05	0.000837699
Siglece	1.58111	8.05851	2.34958	5e-05	0.000837699
Il1b	2.29259	11.8583	2.37084	5e-05	0.000837699
Oas1a	1.10035	5.9738	2.44068	5e-05	0.000837699
Crybb3	5.34	29.748	2.47788	5e-05	0.000837699
Ctla2b	5.13272	31.9093	2.63618	5e-05	0.000837699
Atp11a	1.55331	9.7016	2.64288	5e-05	0.000837699
Ms4a6c	1.47867	9.40998	2.66989	5e-05	0.000837699
AA986860	0.426534	3.62646	3.08783	5e-05	0.000837699
Ms4a6d	1.79406	16.0692	3.16299	5e-05	0.000837699
Niacr1	0.561795	5.19252	3.20832	5e-05	0.000837699
Procr	0.691812	6.51189	3.23462	5e-05	0.000837699
1700080G11Rik	8.62011	0.986715	-3.127	0.0001	0.00155446
Cyp3a44	2.03211	0.558774	-1.86264	0.0001	0.00155446
Gm14327	1.47977	4.3936	1.57003	0.0001	0.00155446
Clec4a2	1.86372	6.20594	1.73547	0.0001	0.00155446
mt-Rnr1	2125.58	548.111	-1.95532	0.00015	0.00221532
Map3k1	2.0638	6.0726	1.55701	0.00015	0.00221532
Gja4	1.42859	4.33798	1.60243	0.00015	0.00221532
Ncf1	1.27876	4.70424	1.87922	0.0002	0.00283752
Gstm3	50.1868	9.97858	-2.3304	0.00025	0.00343643
Xaf1	8.01911	26.4286	1.72059	0.00025	0.00343643
Lsp1	3.44297	0.816756	-2.07568	0.0004	0.00512472
Gipc2	0.524198	3.33021	2.66743	0.00045	0.00565667
Slc22a28	1.97543	0.0203516	-6.60088	0.0006	0.0071854
Impdh1	1.29479	3.72069	1.52285	0.00065	0.00767955
AI428936	4.71141	16.7507	1.82999	0.0008	0.00914367
Atp6v0a4	0.0715109	4.2643	5.898	0.0009	0.010068
Txnip	72.9561	24.4771	-1.5756	0.001	0.0109821
Apoa1	8601.71	2657.03	-1.69481	0.0011	0.0118553
Tat	612.659	1986.61	1.69715	0.0014	0.0144563
Srd5a1	30.2808	8.17932	-1.88835	0.002	0.0192838
Gm11707	1.32824	4.39943	1.7278	0.0021	0.0200581
Slc22a29	5.04293	1.42717	-1.8211	0.0027	0.0245098
Fhad1	0.972227	3.2495	1.74085	0.00275	0.0248711
Gbp9	1.29132	3.73631	1.53277	0.00295	0.0263058
Gm12750	0.738644	4.20474	2.50907	0.00315	0.0277044
Smpd3	0.489467	3.11216	2.66863	0.0033	0.028741
S100a8	5.19635	1.151	-2.17461	0.00365	0.0311261
AC110211.1	1.00202	20.3874	4.34669	0.0041	0.0341501
Ppp1r42	3.49292	1.11011	-1.65373	0.0043	0.0354412
Gm16573	26.6002	99.9751	1.91013	0.00645	0.0487167
Serpina3c	0.034682	0.394018	3.506	0.0065	0.0490166
Cyp3a41a	0.2429	0.774183	1.67231	0.00655	0.0493229
Tspyl2	5.3825	16.3679	1.60452	0.007	0.0518985
Ccl3	0.12077	3.3545	4.79577	0.00755	0.0550867
Gm14097	41.2194	9.37622	-2.13624	0.0081	0.0580836
Car1	6.1293	0.623268	-3.2978	0.0097	0.066734
Dhx58	3.58731	16.8992	2.23598	0.01255	0.0814773
Itih4	1070.65	3201.43	1.58023	0.013	0.0836562
Insig2	139.152	400.2	1.52406	0.01305	0.083891
Irak3	0.509196	6.14602	3.59336	0.0138	0.0875606
Slc39a5	3.40542	0.114611	-4.89302	0.01605	0.0980047

## Sheet: Venn F
Venn category (F)
Gene name	FPKM_Gcn2-/-_PBS	FPKM_Gcn2-/-_ASNase	GP-GA_log2(fold_change)	p_value	q_value	FPKM_Atf4-/-_PBS	FPKM_Atf4-/-_ASNase	AP-AA_log2(fold_change)	p_value	q_value
Cyp2a22	12.9462	4.87707	-1.40844	5e-05	0.000837699	0.550023	7.4362	3.757	5e-05	0.000837699
Lepr	9.37699	3.48434	-1.42824	0.0015	0.0152824	3.74113	62.9553	4.07278	5e-05	0.000837699
Atf5	142.969	88.3737	-0.694018	0.0137	0.0870475	80.0415	338.937	2.0822	5e-05	0.000837699
Lpl	17.883	7.77397	-1.20186	5e-05	0.000837699	7.48099	40.2405	2.42735	5e-05	0.000837699
Acot2	2.60605	1.27412	-1.03236	0.00445	0.0364093	1.14413	5.89688	2.3657	5e-05	0.000837699
Socs2	35.7239	6.97075	-2.3575	5e-05	0.000837699	16.1128	33.7398	1.06624	0.0058	0.0448308
Rnf125	32.8696	10.1215	-1.69933	5e-05	0.000837699	28.3796	62.3065	1.13453	0.0001	0.00155446
2410004N09Rik	28.599	9.80695	-1.54409	5e-05	0.000837699	16.2763	41.387	1.3464	0.00015	0.00221532
Igfbp1	126.656	298.375	1.23621	0.0012	0.0127446	161.492	1663.17	3.3644	5e-05	0.000837699
Arhgef2	1.27896	2.57313	1.00856	0.00605	0.046326	2.53055	28.3958	3.48816	5e-05	0.000837699
Crym	0.884842	1.88985	1.09478	0.01185	0.0779384	2.45437	30.2972	3.62576	5e-05	0.000837699
Atp10d	0.764941	2.3946	1.64636	0.0001	0.00155446	1.05126	8.55881	3.02529	5e-05	0.000837699
Inhbb	0.356181	1.20581	1.75933	0.0001	0.00155446	0.769333	6.88995	3.16281	5e-05	0.000837699
Ddx28	8.90692	21.3157	1.25892	5e-05	0.000837699	7.48915	57.2009	2.93316	5e-05	0.000837699
Gm11974	3.94063	9.96685	1.33871	0.00245	0.0227301	3.57349	27.435	2.94061	5e-05	0.000837699
Cd63	5.3816	12.6558	1.2337	0.00025	0.00343643	7.08649	44.9191	2.66419	5e-05	0.000837699
Rbm3	36.3652	77.4105	1.08997	0.0001	0.00155446	24.4916	163.874	2.74223	5e-05	0.000837699
Vnn3	52.8142	117.938	1.15903	0.0002	0.00283752	24.4982	162.605	2.73062	5e-05	0.000837699
Ctps	1.77774	4.03723	1.18332	0.0017	0.0168947	1.34649	8.82517	2.71242	5e-05	0.000837699
Tiparp	2.02953	3.89068	0.938874	0.0011	0.0118553	2.3724	20.4145	3.10518	5e-05	0.000837699
Rnd1	4.90502	8.85351	0.85199	0.0061	0.046613	4.93516	33.7362	2.77313	5e-05	0.000837699
Ier3	1.30287	8.23969	2.6609	5e-05	0.000837699	1.46946	16.3106	3.47246	5e-05	0.000837699
Arid5a	0.606856	3.87632	2.67526	5e-05	0.000837699	1.03848	13.2978	3.67864	5e-05	0.000837699
Scara5	0.831058	5.49227	2.72438	5e-05	0.000837699	3.18456	25.7074	3.01302	5e-05	0.000837699
Sybu	0.735094	3.44502	2.22851	5e-05	0.000837699	0.47261	3.7325	2.98142	5e-05	0.000837699
Osmr	0.714444	3.42338	2.26053	5e-05	0.000837699	1.04099	9.21752	3.14642	5e-05	0.000837699
Cxcl14	0.261237	1.4889	2.51081	0.0001	0.00155446	0.786238	6.71101	3.09349	5e-05	0.000837699
Zc3h12a	1.43462	7.68663	2.42169	5e-05	0.000837699	1.91492	13.6749	2.83618	5e-05	0.000837699
Socs3	4.93259	26.802	2.44192	5e-05	0.000837699	7.23127	56.5748	2.96784	5e-05	0.000837699
Rhbdf2	2.21545	10.3021	2.21726	5e-05	0.000837699	2.54694	13.7884	2.43662	5e-05	0.000837699
Relb	0.880754	3.75966	2.09379	5e-05	0.000837699	1.21343	6.15656	2.34303	5e-05	0.000837699
Cp	851.666	3335.71	1.96964	0.00045	0.00565667	680.908	3399.95	2.31998	5e-05	0.000837699
Cpne8	4.33698	17.1412	1.98271	0.00015	0.00221532	3.74731	27.1059	2.85468	5e-05	0.000837699
Tnfrsf12a	7.63749	31.5859	2.04811	5e-05	0.000837699	7.53499	46.5522	2.62717	5e-05	0.000837699
Btg2	7.54803	36.0816	2.25709	5e-05	0.000837699	4.89227	32.497	2.73173	5e-05	0.000837699
Skil	1.80778	5.92322	1.71217	5e-05	0.000837699	2.76288	8.12486	1.55617	5e-05	0.000837699
Mphosph6	1.7897	6.12944	1.77604	5e-05	0.000837699	2.00294	5.82926	1.54119	0.0001	0.00155446
Srrm4	0.989979	3.48839	1.81709	5e-05	0.000837699	1.93232	5.61842	1.53983	5e-05	0.000837699
Ccdc134	1.69586	6.02386	1.82867	5e-05	0.000837699	1.53214	4.49028	1.55125	5e-05	0.000837699
Ifitm2	374.373	1245.16	1.73378	5e-05	0.000837699	313.282	996.966	1.67008	5e-05	0.000837699
Mid1	6.51057	21.9537	1.75361	0.00905	0.0633129	2.10251	7.32786	1.80128	5e-05	0.000837699
Ikbke	13.1841	50.0821	1.9255	5e-05	0.000837699	9.34755	32.3331	1.79035	5e-05	0.000837699
Ms4a8a	0.344454	1.30731	1.92422	0.0019	0.0185193	1.54998	4.80761	1.63307	0.00025	0.00343643
Pid1	24.2563	86.2489	1.83015	5e-05	0.000837699	33.368	104.536	1.64746	5e-05	0.000837699
Col4a1	4.14976	14.9063	1.84482	5e-05	0.000837699	4.37229	14.556	1.73516	5e-05	0.000837699
Tagln2	12.3077	37.783	1.61818	5e-05	0.000837699	13.2181	27.3628	1.0497	0.0006	0.0071854
Gata6	2.12661	6.95678	1.70986	5e-05	0.000837699	2.30203	5.02211	1.12539	0.0002	0.00283752
Sema6b	0.693685	2.48642	1.84172	5e-05	0.000837699	1.14864	3.11578	1.43966	5e-05	0.000837699
Nfil3	7.11113	25.6895	1.85303	5e-05	0.000837699	10.0339	26.5182	1.4021	5e-05	0.000837699
Mtmr11	1.80094	6.23264	1.79109	5e-05	0.000837699	1.18655	2.95662	1.31718	0.004	0.0335011
Slc11a2	9.69479	35.0403	1.85373	5e-05	0.000837699	15.684	38.2508	1.2862	0.0028	0.0252208
Rassf1	4.5791	17.1961	1.90894	5e-05	0.000837699	5.14672	12.3904	1.2675	5e-05	0.000837699
Pla2g7	1.57903	4.50825	1.51353	5e-05	0.000837699	4.75605	11.2871	1.24683	5e-05	0.000837699
Pnrc1	25.7986	80.2955	1.63803	5e-05	0.000837699	29.9853	75.0937	1.32443	5e-05	0.000837699
Zfp295	0.923979	2.9023	1.65127	5e-05	0.000837699	1.26161	3.11392	1.30346	5e-05	0.000837699
Ctgf	2.22325	7.03655	1.6622	5e-05	0.000837699	4.5889	11.947	1.38043	5e-05	0.000837699
Bcl3	12.2828	39.755	1.6945	5e-05	0.000837699	21.0673	54.2385	1.36432	0.00045	0.00565667
Akap2	0.922654	3.72321	2.01269	5e-05	0.000837699	2.41424	4.31621	0.838197	0.0062	0.0472081
Cadm4	0.852815	3.24428	1.92759	5e-05	0.000837699	3.92874	7.3872	0.91096	0.00435	0.035764
Fabp4	19.3382	74.7806	1.95121	5e-05	0.000837699	18.5287	33.6107	0.859158	0.0037	0.0314647
Thbd	0.827129	3.0818	1.89759	5e-05	0.000837699	1.83171	3.90328	1.09149	0.0001	0.00155446
Gm16348	1.23871	4.79661	1.95317	5e-05	0.000837699	2.5835	5.0822	0.976125	0.0139	0.0880478
Phf15	0.649434	2.57956	1.98987	5e-05	0.000837699	1.58214	3.22656	1.02812	0.0002	0.00283752
Jam2	1.61928	5.03331	1.63616	5e-05	0.000837699	5.44005	8.48661	0.64157	0.01135	0.0753395
Tgm2	30.1683	85.8577	1.50892	5e-05	0.000837699	40.0165	73.8659	0.884314	0.0091	0.0635737
S100a11	14.4628	43.6481	1.59357	5e-05	0.000837699	13.4841	23.9024	0.825896	0.01295	0.0834184
Gpx3	3.12496	9.49642	1.60355	5e-05	0.000837699	4.24404	27.9864	2.72122	5e-05	0.000837699
Tes	0.86192	2.54883	1.56421	0.00025	0.00343643	0.989994	5.31549	2.42471	5e-05	0.000837699
Ier5	1.53804	5.11391	1.73334	5e-05	0.000837699	1.64264	9.39276	2.51553	5e-05	0.000837699
Marveld3	0.771548	2.59802	1.75158	5e-05	0.000837699	0.758853	3.88036	2.3543	5e-05	0.000837699
Phlda3	1.08874	3.52349	1.69435	0.00225	0.0211846	0.877573	4.68504	2.41647	5e-05	0.000837699
Caskin2	3.20067	11.9236	1.89737	5e-05	0.000837699	3.57953	14.017	1.96934	5e-05	0.000837699
Litaf	29.3475	109.238	1.89616	5e-05	0.000837699	27.9366	118.309	2.08233	5e-05	0.000837699
Itgb3	0.70765	2.74504	1.95572	5e-05	0.000837699	1.08807	4.53829	2.06038	5e-05	0.000837699
Fndc3b	4.77471	16.2347	1.7656	5e-05	0.000837699	5.77764	27.5993	2.25608	5e-05	0.000837699
Pspc1	2.10736	7.13853	1.76019	0.00015	0.00221532	2.96342	13.5011	2.18774	5e-05	0.000837699
AL670114.1	3.06736	10.9554	1.83657	5e-05	0.000837699	3.75086	16.5276	2.13958	5e-05	0.000837699
Snx10	15.6479	56.9338	1.86332	5e-05	0.000837699	17.7451	77.0774	2.11888	5e-05	0.000837699
Lrrc59	19.6029	71.3261	1.86336	5e-05	0.000837699	20.0737	88.6952	2.14355	5e-05	0.000837699
1700024P16Rik	2.16834	7.779	1.84299	5e-05	0.000837699	1.41338	6.64493	2.2331	5e-05	0.000837699
Btg3	3.75251	13.8009	1.87884	0.0007	0.00818434	5.00543	22.9937	2.19967	0.00015	0.00221532
Ets2	6.29453	18.696	1.57056	5e-05	0.000837699	8.17517	31.2505	1.93456	5e-05	0.000837699
Serpina10	182.261	563.458	1.6283	5e-05	0.000837699	216.014	808.179	1.90355	5e-05	0.000837699
Hmox1	13.03	40.3162	1.62953	5e-05	0.000837699	14.654	55.2766	1.91537	5e-05	0.000837699
Ppapdc1b	15.0741	48.7178	1.69237	5e-05	0.000837699	10.3264	40.8025	1.98232	5e-05	0.000837699
Mvp	14.4989	47.1441	1.70113	5e-05	0.000837699	14.9846	57.1865	1.93219	5e-05	0.000837699
Dynll1	25.2006	83.1667	1.72255	5e-05	0.000837699	36.983	140.992	1.93067	5e-05	0.000837699
Rps13-ps1	10.8653	36.6191	1.75287	5e-05	0.000837699	15.3301	61.8825	2.01316	5e-05	0.000837699
Itih3	410.375	1326.51	1.69263	0.00085	0.00960419	596.384	2473.35	2.05215	0.0011	0.0118553
Zmat3	0.767079	2.11643	1.46419	5e-05	0.000837699	0.857152	3.40952	1.99195	5e-05	0.000837699
Slc39a14	60.1063	177.707	1.56391	5e-05	0.000837699	85.3386	371.414	2.12176	5e-05	0.000837699
Manf	132.152	350.513	1.40726	0.00025	0.00343643	67.685	289.908	2.09869	5e-05	0.000837699
Acpp	1.97987	5.43189	1.45605	5e-05	0.000837699	2.2293	9.73212	2.12617	5e-05	0.000837699
Eif1a	28.4643	80.2085	1.4946	5e-05	0.000837699	26.2134	112.677	2.10381	5e-05	0.000837699
Fosl2	1.2813	3.67001	1.51818	5e-05	0.000837699	1.87899	6.63868	1.82094	5e-05	0.000837699
Nedd4l	2.59718	6.90531	1.41076	5e-05	0.000837699	3.20311	10.544	1.71887	5e-05	0.000837699
Gm12840	183.529	531.467	1.53397	5e-05	0.000837699	200.296	617.194	1.62359	5e-05	0.000837699
Ccdc21	71.364	199.101	1.48024	5e-05	0.000837699	72.9592	234.817	1.68638	5e-05	0.000837699
Sult2a1	23.1529	67.1128	1.5354	5e-05	0.000837699	24.6561	78.9635	1.67924	0.0003	0.00401144
Slx4	1.18953	3.40804	1.51855	0.001	0.0109821	1.35832	4.32394	1.67052	0.0006	0.0071854
Rrs1	8.75612	20.6198	1.23567	5e-05	0.000837699	8.7575	27.3843	1.64476	5e-05	0.000837699
Nfkbib	13.3735	31.3284	1.2281	0.01205	0.0789218	12.5927	39.0496	1.63272	0.00145	0.0148669
Hyou1	36.1634	86.5382	1.2588	5e-05	0.000837699	26.3176	79.4767	1.5945	5e-05	0.000837699
Stk19	8.82366	20.5039	1.21645	0.00015	0.00221532	11.4721	34.536	1.58998	5e-05	0.000837699
Slc41a1	1.06084	2.74508	1.37164	5e-05	0.000837699	1.9543	5.85545	1.58313	5e-05	0.000837699
Gm17300	2.81468	7.04014	1.32263	0.01015	0.0691378	2.72543	8.4844	1.63833	0.00125	0.0131752
Piga	1.89027	4.69784	1.31341	5e-05	0.000837699	1.71213	5.22993	1.611	5e-05	0.000837699
Enc1	1.2893	3.22806	1.32408	5e-05	0.000837699	0.933412	2.85452	1.61266	5e-05	0.000837699
Zc3h13	2.56591	6.4031	1.3193	5e-05	0.000837699	2.30201	7.31273	1.66752	5e-05	0.000837699
Ibtk	12.7574	32.5479	1.35123	5e-05	0.000837699	11.9806	38.4497	1.68227	5e-05	0.000837699
Mks1	0.714527	1.75063	1.29281	0.01225	0.0799887	0.987359	3.55681	1.84894	0.00095	0.0105199
Slc35b1	30.3526	77.1224	1.34533	5e-05	0.000837699	25.8635	95.3279	1.88198	5e-05	0.000837699
Vars	10.2986	26.4375	1.36013	0.00135	0.0140306	9.24125	32.7525	1.82544	5e-05	0.000837699
Tubb6	5.56464	13.3141	1.25859	5e-05	0.000837699	3.2755	11.3387	1.79147	5e-05	0.000837699
Eif6	42.2733	94.9401	1.16727	0.0003	0.00401144	43.0413	145.209	1.75434	5e-05	0.000837699
Ptpn2	8.61421	13.7359	0.673165	0.011	0.0735863	7.57867	23.9898	1.6624	5e-05	0.000837699
Hnrnpa1	27.6781	42.4713	0.617742	0.013	0.0836562	26.5384	78.1029	1.5573	5e-05	0.000837699
Utp20	1.93955	3.47746	0.842314	0.00045	0.00565667	2.07011	5.95745	1.52499	5e-05	0.000837699
Irs2	3.80454	6.97003	0.873441	0.0029	0.0259413	5.65683	16.0495	1.50446	5e-05	0.000837699
2410131K14Rik	1.42527	2.46015	0.787508	0.00465	0.0376948	1.76041	5.49323	1.64174	5e-05	0.000837699
Eif4g3	7.19749	11.9081	0.726381	0.00565	0.04393	8.74872	25.8042	1.56046	5e-05	0.000837699
Polr3d	4.235	7.23683	0.772997	0.00565	0.04393	3.79172	10.9494	1.52994	5e-05	0.000837699
Aen	7.61588	14.9892	0.976844	0.0004	0.00512472	9.47468	29.3559	1.6315	5e-05	0.000837699
Cyp3a13	71.8538	143.76	1.00053	0.00065	0.00767955	45.0952	139.069	1.62475	5e-05	0.000837699
Tbrg1	26.9963	50.795	0.911923	0.00015	0.00221532	19.2733	57.9131	1.58728	5e-05	0.000837699
Arfgap3	6.06374	11.5612	0.931007	0.0008	0.00914367	2.96884	8.81816	1.57058	5e-05	0.000837699
D10Wsu102e	5.41004	10.5439	0.962691	0.00045	0.00565667	5.01528	16.619	1.72843	5e-05	0.000837699
Hilpda	3.50603	6.41406	0.871398	0.0148	0.0922591	2.19915	7.0612	1.68297	5e-05	0.000837699
Sgk1	8.25425	15.339	0.893998	0.00055	0.00668395	13.9218	45.961	1.72306	5e-05	0.000837699
Rpp38	4.07497	7.44024	0.86856	0.0138	0.0875606	2.74541	9.18718	1.7426	5e-05	0.000837699
Id1	13.516	28.1299	1.05744	0.00015	0.00221532	8.09432	25.9607	1.68134	5e-05	0.000837699
Trim3	5.90736	12.4491	1.07546	0.0087	0.0614119	7.1998	22.7648	1.66077	5e-05	0.000837699
BC048546	4.55125	9.50277	1.06208	5e-05	0.000837699	3.33875	11.5196	1.78671	5e-05	0.000837699
Pinx1	2.27941	4.75048	1.05941	0.00335	0.0290923	1.82744	6.11603	1.74278	5e-05	0.000837699
Agap1	0.797081	1.61289	1.01685	0.0002	0.00283752	1.10621	3.16521	1.51667	5e-05	0.000837699
Eif2b3	6.02066	12.6819	1.07478	0.00025	0.00343643	5.50847	15.9865	1.53713	5e-05	0.000837699
AI848100	2.82736	6.03303	1.09343	5e-05	0.000837699	2.56678	7.777	1.59925	5e-05	0.000837699
Prelid2	2.50296	5.27876	1.07657	0.0126	0.0817139	0.870464	2.65041	1.60636	0.0038	0.0321442
Sbno2	4.0357	8.77019	1.11979	5e-05	0.000837699	5.28103	15.5339	1.55653	5e-05	0.000837699
Tnip1	3.06283	6.78225	1.1469	0.0001	0.00155446	3.06928	9.06033	1.56166	5e-05	0.000837699
2310047B19Rik	2.82518	6.30995	1.15929	0.00025	0.00343643	2.39568	7.14929	1.57736	5e-05	0.000837699
Rrp12	1.3648	3.07962	1.17406	5e-05	0.000837699	1.31448	6.72115	2.35422	5e-05	0.000837699
Mettl1	6.76956	16.3377	1.27107	5e-05	0.000837699	5.49208	27.3365	2.3154	5e-05	0.000837699
Trmt61a	2.03312	5.12976	1.3352	5e-05	0.000837699	2.34942	11.3017	2.26616	5e-05	0.000837699
Hamp	4466.1	11557.7	1.37177	0.00165	0.0164874	2313.88	11471.9	2.30971	5e-05	0.000837699
Gfpt1	5.55768	11.7455	1.07956	0.0001	0.00155446	3.50932	16.1237	2.19992	5e-05	0.000837699
Ccdc86	3.05777	6.94169	1.1828	5e-05	0.000837699	2.42009	10.8827	2.1689	5e-05	0.000837699
Junb	20.5873	49.0256	1.25178	5e-05	0.000837699	20.7253	92.5696	2.15915	5e-05	0.000837699
Srm	19.9716	42.8352	1.10085	5e-05	0.000837699	13.9194	56.7819	2.02833	5e-05	0.000837699
Gtf2a2	42.2244	99.7847	1.24074	5e-05	0.000837699	39.315	163.116	2.05274	5e-05	0.000837699
1110067D22Rik	3.19586	7.35987	1.20348	5e-05	0.000837699	2.92967	11.4679	1.9688	5e-05	0.000837699
1700017B05Rik	1.6807	4.06785	1.2752	5e-05	0.000837699	1.55043	6.14036	1.98566	5e-05	0.000837699
Nop58	12.0622	18.8272	0.642319	0.00925	0.0643909	8.72351	41.2147	2.24018	5e-05	0.000837699
Plscr1	12.555	22.7985	0.860684	0.0005	0.00618683	9.44311	41.037	2.11959	5e-05	0.000837699
Hist1h1c	32.6972	63.8618	0.965786	0.0002	0.00283752	29.2238	123.508	2.07939	5e-05	0.000837699
Tmem62	5.80679	11.0976	0.934438	0.00445	0.0364093	7.15684	28.4494	1.991	5e-05	0.000837699
Il17ra	4.76131	7.72886	0.698898	0.0047	0.0379903	4.59402	16.6307	1.85602	5e-05	0.000837699
Aim1	2.72746	4.2196	0.629551	0.0115	0.0761303	2.75205	10.0017	1.86167	5e-05	0.000837699
Nup93	1.80773	3.182	0.815758	0.01355	0.0862979	2.06586	7.33136	1.82734	5e-05	0.000837699
Myadm	8.12691	14.6023	0.845416	0.00075	0.00866798	8.00096	30.7283	1.94132	5e-05	0.000837699
Cdk20	2.9936	5.10257	0.769343	0.0154	0.0950474	3.43613	12.8615	1.9042	5e-05	0.000837699
Apcs	278.395	2132.76	2.93752	5e-05	0.000837699	275.473	1041.81	1.91911	5e-05	0.000837699
Lbp	64.3581	386.719	2.58709	5e-05	0.000837699	112.773	369.979	1.71401	0.00055	0.00668395
Zbtb16	1.29878	8.12162	2.64461	5e-05	0.000837699	2.30723	9.60473	2.05758	5e-05	0.000837699
Derl3	2.13413	13.4099	2.65158	5e-05	0.000837699	3.12052	11.396	1.86867	5e-05	0.000837699
Tlr2	0.902404	6.13167	2.76443	5e-05	0.000837699	1.28479	4.75421	1.88767	5e-05	0.000837699
Kcnt2	0.462165	2.9422	2.67041	5e-05	0.000837699	0.616105	3.23054	2.39052	5e-05	0.000837699
Prg4	21.6086	123.006	2.50905	0.00025	0.00343643	31.2952	133.585	2.09375	0.00315	0.0277044
Cry1	1.90422	10.1225	2.41029	5e-05	0.000837699	2.04746	8.96071	2.12978	5e-05	0.000837699
Cyb561	3.08461	16.4697	2.41666	5e-05	0.000837699	6.42937	28.7885	2.16274	5e-05	0.000837699
Nfkbiz	2.94762	15.5679	2.40095	5e-05	0.000837699	4.27787	22.4089	2.38911	5e-05	0.000837699
Slc17a9	2.88697	16.0154	2.47183	5e-05	0.000837699	1.7423	8.46641	2.28076	5e-05	0.000837699
Nfkb2	2.10618	9.10477	2.11199	5e-05	0.000837699	2.55783	9.23567	1.8523	5e-05	0.000837699
Slc37a1	1.3397	6.23693	2.21892	5e-05	0.000837699	2.39797	8.01984	1.74176	5e-05	0.000837699
Cerkl	4.2688	19.77	2.21141	0.0016	0.016082	4.20242	14.5678	1.79349	0.00335	0.0290923
Fgl1	562.833	2960.04	2.39483	5e-05	0.000837699	1004.72	3091.93	1.62172	0.00045	0.00565667
Gm10680	107.85	546.141	2.34025	0.00055	0.00668395	60.3202	177.673	1.55851	0.00105	0.0114228
Slc6a8	2.22637	9.82474	2.14173	5e-05	0.000837699	2.83388	7.84439	1.46888	5e-05	0.000837699
Col13a1	0.652032	3.16474	2.27907	5e-05	0.000837699	2.69394	7.32063	1.44225	5e-05	0.000837699
Spic	1.69574	8.72253	2.36283	5e-05	0.000837699	1.52385	3.3749	1.14712	0.01455	0.0910944
Hapln4	1.3058	7.28696	2.48038	5e-05	0.000837699	3.3222	9.05507	1.44659	5e-05	0.000837699
BC046404	0.523325	3.04262	2.53954	5e-05	0.000837699	0.701264	1.75407	1.32268	0.01095	0.0733453
Nucb2	2.70366	14.8702	2.45944	5e-05	0.000837699	4.57273	11.8736	1.37663	5e-05	0.000837699
Ttc39a	0.953835	5.2908	2.47168	5e-05	0.000837699	0.353223	0.871975	1.30371	0.0075	0.0547824
Adrb2	0.867162	4.85977	2.48651	5e-05	0.000837699	0.67653	1.70688	1.33514	0.00275	0.0248711
4921517L17Rik	4.54783	46.1269	3.34236	5e-05	0.000837699	6.69388	21.4313	1.67881	5e-05	0.000837699
Isyna1	3.09506	32.9476	3.41213	5e-05	0.000837699	9.38831	35.021	1.89928	5e-05	0.000837699
Ifi27l2b	5.50285	50.9715	3.21144	5e-05	0.000837699	4.89961	8.94417	0.86828	0.0093	0.0646467
Slc13a5	0.628763	4.99415	2.98965	5e-05	0.000837699	1.74257	4.41223	1.34029	0.0007	0.00818434
Lrg1	249.538	2030.53	3.02453	5e-05	0.000837699	540.505	1294.37	1.25988	0.0038	0.0321442
Neu3	0.231564	6.02041	4.70038	5e-05	0.000837699	0.570331	1.40627	1.302	0.0009	0.010068
Cyp26b1	0.100043	3.02287	4.91723	5e-05	0.000837699	2.99304	5.84587	0.965805	0.0004	0.00512472
O3far1	0.183762	3.59554	4.2903	5e-05	0.000837699	0.123297	0.762762	2.6291	0.00185	0.0181095
Gm11843	3.99605	68.5229	4.09994	5e-05	0.000837699	2.99321	12.6425	2.07852	5e-05	0.000837699
Gadd45g	5.8017	125.507	4.43515	5e-05	0.000837699	19.8693	89.7094	2.17472	5e-05	0.000837699
Ntf3	0.464543	3.56032	2.93812	5e-05	0.000837699	0.482836	3.12701	2.69518	5e-05	0.000837699
Cebpd	3.3489	25.6092	2.9349	5e-05	0.000837699	6.80182	37.1224	2.4483	5e-05	0.000837699
Ankrd2	0.343162	2.69272	2.97211	5e-05	0.000837699	0.509617	3.05598	2.58415	5e-05	0.000837699
Orm1	1840.44	14515.1	2.97943	0.00025	0.00343643	1659.02	9640.73	2.53881	5e-05	0.000837699
Il1r1	6.87764	77.9702	3.50294	5e-05	0.000837699	17.6368	105.412	2.57939	5e-05	0.000837699
Nos1ap	1.21702	12.8644	3.40196	0.0034	0.0294417	4.59575	28.0761	2.61097	0.00625	0.0475093
Il22ra1	0.77359	8.50197	3.45816	5e-05	0.000837699	1.65509	7.99921	2.27295	5e-05	0.000837699
Itgam	0.457475	5.83338	3.67257	5e-05	0.000837699	0.915573	4.09673	2.16173	5e-05	0.000837699
Gm11827	0.212175	2.17605	3.35838	5e-05	0.000837699	0.467375	4.50023	3.26735	5e-05	0.000837699
Syt12	1.21382	10.8492	3.15996	0.00495	0.039583	0.845475	9.20323	3.44431	5e-05	0.000837699
Icam1	4.99879	45.2323	3.1777	5e-05	0.000837699	7.59779	62.7918	3.04692	5e-05	0.000837699
Bmper	0.793403	8.93736	3.49372	5e-05	0.000837699	0.400171	3.37635	3.07678	5e-05	0.000837699
Gm7694	1.01289	11.5329	3.5092	5e-05	0.000837699	2.66538	20.3424	2.93208	5e-05	0.000837699
Ccl7	0.311924	6.97565	4.48306	5e-05	0.000837699	0.207514	2.13074	3.36007	0.0014	0.0144563
Marco	8.31773	117.516	3.82053	5e-05	0.000837699	9.21659	67.2802	2.86788	5e-05	0.000837699
Steap4	41.1237	623.77	3.92297	5e-05	0.000837699	59.0742	489.958	3.05206	5e-05	0.000837699
D17H6S56E-5	2.21073	33.0174	3.90063	0.0002	0.00283752	1.09606	9.99586	3.18901	0.0006	0.0071854
Alpk1	0.728101	12.437	4.09435	5e-05	0.000837699	1.50757	15.9214	3.40067	5e-05	0.000837699
Tifa	9.66379	139.438	3.85089	5e-05	0.000837699	19.5029	237.151	3.60405	5e-05	0.000837699
Serpina3n	266.604	3848.55	3.85154	5e-05	0.000837699	375.906	3968.09	3.4	0.00125	0.0131752
Boll	0.00533101	1.51183	8.14768	0.0008	0.00914367	0.0825566	3.68442	5.47991	0.00085	0.00960419
Serpina3i	0.0685818	3.63464	5.72784	5e-05	0.000837699	0.324958	4.20012	3.69211	5e-05	0.000837699
A2m	0.0417369	4.9593	6.89267	5e-05	0.000837699	0.0243432	0.566886	4.54147	0.0006	0.0071854
Mmp7	0.0477974	4.06437	6.40995	0.0046	0.0373708	0.188785	3.75407	4.31364	0.00015	0.00221532
Spink3	7.12212	18.077	1.34377	0.00575	0.04453	0.211752	18.5491	6.45283	0.00885	0.0622198
Lcn2	472.002	9989.68	4.40357	5e-05	0.000837699	150.77	8691.35	5.84915	5e-05	0.000837699
Cxcl2	0.124703	4.29062	5.10462	0.00065	0.00767955	0.137806	7.10915	5.68897	0.00075	0.00866798
Slc10a6	0.0345507	1.14105	5.04551	0.0069	0.0513299	0.306294	20.485	6.06351	5e-05	0.000837699
Cxcl1	9.14521	214.528	4.55201	5e-05	0.000837699	17.7775	641.895	5.17421	5e-05	0.000837699
Cd14	2.06738	57.1273	4.7883	5e-05	0.000837699	3.05431	82.6427	4.75797	5e-05	0.000837699
Saa3	875.941	12426.6	3.82645	5e-05	0.000837699	23.2324	672.097	4.85446	5e-05	0.000837699
Tnfaip3	0.652465	12.8366	4.29822	5e-05	0.000837699	0.892979	19.7084	4.46404	5e-05	0.000837699
Serpina7	39.9636	163.262	2.03043	5e-05	0.000837699	32.7315	851.554	4.70135	5e-05	0.000837699
Cyp2b10	14.3947	35.4969	1.30215	0.0001	0.00155446	2.62687	49.0743	4.22355	5e-05	0.000837699
Socs1	0.377999	1.45351	1.94309	0.0013	0.0136062	0.42943	6.903	4.00673	5e-05	0.000837699
Ccdc120	0.722057	7.17772	3.31334	5e-05	0.000837699	0.540011	10.5604	4.28954	5e-05	0.000837699
Elf3	0.215891	2.53798	3.55531	5e-05	0.000837699	0.258562	5.22153	4.33589	5e-05	0.000837699
Runx1	0.0614679	0.41682	2.76152	5e-05	0.000837699	0.137219	4.42015	5.00954	5e-05	0.000837699
Map3k6	0.411971	3.4144	3.05102	5e-05	0.000837699	0.533291	19.9363	5.22433	5e-05	0.000837699
Serpina4-ps1	25.8438	12.4348	-1.05544	0.00155	0.0156841	43.6863	0.429332	-6.66894	5e-05	0.000837699
Hsd3b5	13.1426	0.180405	-6.18686	5e-05	0.000837699	105.215	0.166763	-9.30133	5e-05	0.000837699
Cyp4a12a	11.7195	1.24808	-3.23113	5e-05	0.000837699	41.9647	0.105713	-8.63288	5e-05	0.000837699
A1bg	62.1477	10.0709	-2.6255	5e-05	0.000837699	42.6707	0.0921592	-8.8549	5e-05	0.000837699
Acot3	34.2297	4.38006	-2.96622	5e-05	0.000837699	26.4959	0.290883	-6.50919	5e-05	0.000837699
Selenbp2	96.5231	7.19958	-3.74489	5e-05	0.000837699	148.188	1.39726	-6.72868	5e-05	0.000837699
Fabp1	14305.7	1357.64	-3.39742	5e-05	0.000837699	7628.75	46.6254	-7.35419	5e-05	0.000837699
Elovl3	2.84214	0.111065	-4.6775	5e-05	0.000837699	32.6897	0.409809	-6.31774	5e-05	0.000837699
Car3	717.437	15.8715	-5.49834	5e-05	0.000837699	639.73	2.14799	-8.21833	5e-05	0.000837699
Slco1a1	32.1298	1.3011	-4.62611	5e-05	0.000837699	124.302	0.944917	-7.03945	5e-05	0.000837699
Ces1f	277.279	9.84629	-4.81561	5e-05	0.000837699	240.049	0.984383	-7.9299	5e-05	0.000837699
2810007J24Rik	355.205	13.8535	-4.68033	5e-05	0.000837699	481.959	2.51864	-7.58012	5e-05	0.000837699
Acaa1b	583.915	29.2889	-4.31734	5e-05	0.000837699	277.27	1.54637	-7.48626	5e-05	0.000837699
9130409I23Rik	10.5118	0.128615	-6.35281	5e-05	0.000837699	3.03294	0.296247	-3.35584	5e-05	0.000837699
Serpina6	435.976	9.37131	-5.53986	5e-05	0.000837699	229.184	25.0503	-3.19361	5e-05	0.000837699
1810011O10Rik	6.39982	26.2435	2.03586	5e-05	0.000837699	19.2793	4.21634	-2.19299	5e-05	0.000837699
Oas1g	0.870409	4.18685	2.2661	5e-05	0.000837699	1.37215	0.256586	-2.41893	0.00105	0.0114228
Rasgef1b	3.40005	17.9826	2.40298	5e-05	0.000837699	12.4103	4.83964	-1.35857	5e-05	0.000837699
Oasl2	2.3564	20.0571	3.08945	5e-05	0.000837699	2.78883	0.958409	-1.54094	0.00135	0.0140306
Fgf1	24.1713	40.6642	0.75046	0.01075	0.072306	38.08	5.22726	-2.86491	5e-05	0.000837699
Tsc22d3	33.2704	61.4705	0.885656	0.0003	0.00401144	84.7476	17.3025	-2.29219	5e-05	0.000837699
Kcnk5	6.78186	10.729	0.661759	0.0079	0.0569886	13.8472	2.9692	-2.22144	5e-05	0.000837699
Cyp17a1	68.8132	166.674	1.27627	5e-05	0.000837699	24.6288	5.55276	-2.14907	5e-05	0.000837699
Usp18	7.14221	17.5826	1.29971	5e-05	0.000837699	9.82315	1.77443	-2.46883	5e-05	0.000837699
Cyp2d40	24.2545	49.4605	1.02803	5e-05	0.000837699	67.404	21.5512	-1.64507	5e-05	0.000837699
Palld	7.88097	12.7204	0.690693	0.0097	0.066734	8.59783	2.99466	-1.52158	5e-05	0.000837699
Herc6	2.71494	7.86027	1.53366	5e-05	0.000837699	4.47959	2.26015	-0.986952	0.00015	0.00221532
Ppp1r3b	19.9412	60.8439	1.60936	5e-05	0.000837699	54.9211	28.2646	-0.958364	0.00135	0.0140306
Pcp4l1	2.16902	6.82336	1.65344	5e-05	0.000837699	8.94506	3.20659	-1.48005	5e-05	0.000837699
Slc25a25	69.859	180.502	1.36949	0.0058	0.0448308	145.363	48.6289	-1.57977	0.007	0.0518985
Fam35a	8.0126	22.3241	1.47826	5e-05	0.000837699	11.0623	3.76579	-1.55462	5e-05	0.000837699
Fscn1	1.88129	5.18508	1.46264	0.0016	0.016082	2.32922	0.765692	-1.60501	0.0126	0.0817139
Sgk2	24.4304	9.71334	-1.33064	5e-05	0.000837699	22.9744	3.11941	-2.88068	5e-05	0.000837699
Aldh3a2	127.338	48.2422	-1.40029	5e-05	0.000837699	126.48	18.2551	-2.79254	5e-05	0.000837699
Hmgcs2	687.924	262.486	-1.39001	0.0005	0.00618683	610.413	88.5012	-2.78602	5e-05	0.000837699
Cyp2c50	279.162	118.235	-1.23945	5e-05	0.000837699	300.651	52.8016	-2.50944	5e-05	0.000837699
Hsd3b7	284.038	120.107	-1.24176	0.0002	0.00283752	335.336	60.6118	-2.46794	5e-05	0.000837699
Ghr	213.163	86.2023	-1.30616	0.0003	0.00401144	206.931	33.7212	-2.61742	5e-05	0.000837699
Slco1b2	470.843	190.997	-1.30169	0.0012	0.0127446	502.241	81.4315	-2.62472	5e-05	0.000837699
Bphl	143.216	58.2632	-1.29753	5e-05	0.000837699	116.349	20.219	-2.52468	5e-05	0.000837699
Qpct	10.4165	4.05736	-1.36025	5e-05	0.000837699	9.57186	1.62911	-2.55472	5e-05	0.000837699
Acss2	80.5904	32.0052	-1.3323	0.00515	0.040822	41.3897	7.08641	-2.54615	0.0011	0.0118553
Pdilt	2.77293	1.04058	-1.41402	0.0002	0.00283752	4.29381	0.674076	-2.67127	5e-05	0.000837699
Slc25a34	3.03872	1.07587	-1.49796	0.00015	0.00221532	2.48404	0.418839	-2.56822	5e-05	0.000837699
Col5a3	4.20081	1.55191	-1.43662	5e-05	0.000837699	4.25262	0.727399	-2.54753	5e-05	0.000837699
Mmd2	14.2811	5.29174	-1.43229	5e-05	0.000837699	5.77753	0.977879	-2.56273	5e-05	0.000837699
Oaf	133.173	63.0465	-1.07882	5e-05	0.000837699	110.508	19.6579	-2.49098	5e-05	0.000837699
Limd2	13.9401	6.69864	-1.0573	0.0025	0.0230987	14.325	2.4745	-2.53332	5e-05	0.000837699
Cyp2b9	141.393	59.5947	-1.24646	0.0004	0.00512472	93.9415	14.2055	-2.72532	5e-05	0.000837699
Hpgd	89.7897	41.3383	-1.11907	5e-05	0.000837699	88.2965	13.3161	-2.72919	5e-05	0.000837699
Adh4	125.894	56.2977	-1.16107	0.00185	0.0181095	136.616	21.9816	-2.63575	5e-05	0.000837699
Dpys	123.847	41.7635	-1.56825	5e-05	0.000837699	114.891	20.8114	-2.46483	5e-05	0.000837699
Ddah1	47.2854	16.3019	-1.53635	5e-05	0.000837699	40.388	7.65809	-2.39887	5e-05	0.000837699
Gstt1	233.525	80.707	-1.53281	5e-05	0.000837699	195.925	38.3698	-2.35226	5e-05	0.000837699
Spon2	3.58713	1.22664	-1.54812	0.0002	0.00283752	1.85406	0.370397	-2.32355	5e-05	0.000837699
Aadac	582.428	230.907	-1.33477	5e-05	0.000837699	431.974	82.0103	-2.39707	5e-05	0.000837699
Cmbl	189.264	67.5278	-1.48684	5e-05	0.000837699	159.346	33.3448	-2.25663	5e-05	0.000837699
Car8	30.1348	11.4562	-1.39529	5e-05	0.000837699	27.0482	5.48148	-2.3029	5e-05	0.000837699
Nipsnap1	165.593	54.2478	-1.61001	5e-05	0.000837699	136.407	33.8919	-2.0089	5e-05	0.000837699
D930015E06Rik	4.86456	1.64313	-1.56586	5e-05	0.000837699	4.49568	1.05319	-2.09378	5e-05	0.000837699
Aldh4a1	169.369	57.8949	-1.54866	5e-05	0.000837699	129.023	30.3267	-2.08897	5e-05	0.000837699
Iah1	209.779	76.4302	-1.45666	5e-05	0.000837699	129.612	29.4592	-2.13741	5e-05	0.000837699
Gm15318	10.4958	3.86177	-1.44248	0.00045	0.00565667	7.57228	1.70377	-2.15199	5e-05	0.000837699
Ttr	4949.94	1748.64	-1.50117	0.0059	0.0454118	3540.83	853.501	-2.05262	0.0001	0.00155446
Hgd	517.091	187.737	-1.4617	5e-05	0.000837699	455.466	110.004	-2.04978	5e-05	0.000837699
Lactb2	140.13	50.7546	-1.46515	0.0005	0.00618683	130.089	31.4806	-2.04697	0.00065	0.00767955
Nit2	150.215	56.835	-1.40218	5e-05	0.000837699	122.171	29.254	-2.06219	5e-05	0.000837699
Vegfb	12.0719	4.51441	-1.41904	0.0001	0.00155446	10.9957	2.70732	-2.02201	5e-05	0.000837699
Dpp4	31.8279	13.6222	-1.22433	5e-05	0.000837699	33.5167	7.1413	-2.23062	5e-05	0.000837699
Idh1	238.374	105.417	-1.17712	5e-05	0.000837699	177.985	38.2303	-2.21897	5e-05	0.000837699
Slc47a1	51.4703	23.4984	-1.13118	0.00015	0.00221532	40.4227	8.74509	-2.20862	5e-05	0.000837699
9030622O22Rik	10.883	5.05174	-1.10723	0.0067	0.0501903	11.2384	2.22278	-2.33801	5e-05	0.000837699
Dpt	2.32765	1.10864	-1.07008	0.0111	0.074069	3.20252	0.672777	-2.25101	5e-05	0.000837699
Dhfr	13.9581	6.23174	-1.1634	5e-05	0.000837699	9.35319	2.27424	-2.04007	5e-05	0.000837699
Slc25a23	92.2866	41.2582	-1.16144	0.0001	0.00155446	94.8005	22.2727	-2.08962	5e-05	0.000837699
Sord	342.116	149.435	-1.19496	5e-05	0.000837699	580.459	132.018	-2.13646	5e-05	0.000837699
Gpx1	1742.9	768.224	-1.18189	0.0005	0.00618683	1373.94	320.035	-2.10202	5e-05	0.000837699
Gatm	7.21192	3.1444	-1.1976	0.0001	0.00155446	5.42793	1.26293	-2.10363	5e-05	0.000837699
Pth1r	4.61912	1.99959	-1.20792	0.00025	0.00343643	4.77733	1.1095	-2.10629	5e-05	0.000837699
Spp2	187.539	73.5726	-1.34995	5e-05	0.000837699	126.392	27.1443	-2.21918	5e-05	0.000837699
0610011F06Rik	124.721	50.7857	-1.29621	0.00315	0.0277044	112.051	23.59	-2.24791	5e-05	0.000837699
Klhdc7a	6.58702	2.56784	-1.35907	5e-05	0.000837699	7.72443	1.75545	-2.13759	5e-05	0.000837699
Mgll	42.5319	16.7403	-1.34522	5e-05	0.000837699	39.8122	9.0285	-2.14065	5e-05	0.000837699
Colec11	24.5482	10.0589	-1.28714	5e-05	0.000837699	20.886	4.67774	-2.15866	5e-05	0.000837699
Stard4	42.6222	17.7932	-1.26028	5e-05	0.000837699	32.2327	7.29565	-2.14341	5e-05	0.000837699
2310030N02Rik	22.3977	11.8854	-0.914157	0.01165	0.0769046	21.0803	7.1288	-1.56416	0.0001	0.00155446
Arl6ip1	85.3262	43.0802	-0.985962	0.0002	0.00283752	76.2628	25.8554	-1.56052	5e-05	0.000837699
Khdrbs3	10.5293	5.38563	-0.967222	0.00055	0.00668395	7.25508	2.53974	-1.51431	5e-05	0.000837699
Mpp1	29.9698	14.8639	-1.01169	0.00615	0.0469058	21.1142	6.69551	-1.65695	0.0016	0.016082
Etfdh	148.041	72.1207	-1.03752	0.00015	0.00221532	115.349	38.0186	-1.60123	5e-05	0.000837699
Glb1	5.76708	2.82754	-1.02829	0.0091	0.0635737	6.62322	2.20076	-1.58953	5e-05	0.000837699
Ndrg2	601.559	286.538	-1.06998	0.0021	0.0200581	585.517	189.582	-1.62689	5e-05	0.000837699
H2-Q10	1748.16	820.658	-1.09099	0.01025	0.0696752	1090.52	351.033	-1.63534	5e-05	0.000837699
Dhrs3	86.3221	38.8655	-1.15124	5e-05	0.000837699	94.0777	32.386	-1.53848	5e-05	0.000837699
Sec14l2	262.225	129.031	-1.02309	0.00065	0.00767955	200.346	70.1378	-1.51423	5e-05	0.000837699
Rilp	16.6551	7.99124	-1.05947	0.00015	0.00221532	12.7248	4.31112	-1.56151	5e-05	0.000837699
Adi1	105.051	50.2233	-1.06465	5e-05	0.000837699	67.1141	23.3915	-1.52063	5e-05	0.000837699
Hcfc1r1	54.3056	25.7084	-1.07886	0.00185	0.0181095	38.3132	13.2402	-1.53291	5e-05	0.000837699
Sepx1	415.931	237.037	-0.811234	0.0021	0.0200581	344.46	119.994	-1.52138	5e-05	0.000837699
Slc25a13	74.8835	44.9906	-0.735025	0.00505	0.0402021	75.8123	25.8577	-1.55184	5e-05	0.000837699
Ptprd	18.3308	10.6826	-0.779012	0.0048	0.0386112	19.2189	6.57019	-1.54852	5e-05	0.000837699
Suox	56.2144	32.7226	-0.780652	0.0016	0.016082	49.2659	16.3596	-1.59045	5e-05	0.000837699
Pcmtd1	33.3998	19.2584	-0.794346	0.00195	0.0189121	32.9812	11.0782	-1.57392	5e-05	0.000837699
Pebp1	136.238	83.1186	-0.712887	0.00485	0.0389476	334.746	105.894	-1.66045	5e-05	0.000837699
Zfp395	9.23672	5.68316	-0.700687	0.0055	0.0429906	9.64534	3.04101	-1.66528	5e-05	0.000837699
Amt	20.9568	12.4366	-0.752826	0.00285	0.0255879	24.0405	7.75905	-1.63152	5e-05	0.000837699
Fam149a	7.65484	4.56746	-0.744979	0.00565	0.04393	8.89458	2.84967	-1.64213	5e-05	0.000837699
Gpd1l	9.93165	5.76321	-0.785162	0.00225	0.0211846	10.3928	3.10039	-1.74506	5e-05	0.000837699
Cyp2c38	29.2357	17.4332	-0.745893	0.005	0.0398925	28.9525	8.71133	-1.73272	5e-05	0.000837699
Slc22a1	136.975	81.5939	-0.747384	0.0052	0.0411229	175.442	54.5448	-1.68548	5e-05	0.000837699
Cyb5b	93.243	55.33	-0.752933	0.00705	0.0521936	99.0448	30.2895	-1.70926	5e-05	0.000837699
Dbi	1867.39	1101.83	-0.761115	0.0139	0.0880478	1226.05	378.506	-1.69564	5e-05	0.000837699
Decr1	87.3718	48.1596	-0.859343	0.0012	0.0127446	63.9142	18.2926	-1.80488	5e-05	0.000837699
Timd2	52.225	29.8097	-0.808957	0.01505	0.0934336	44.8754	13.8973	-1.69112	5e-05	0.000837699
Siae	13.2304	7.40584	-0.83712	0.00065	0.00767955	11.8752	3.6256	-1.71166	5e-05	0.000837699
Aqp9	196.296	110.084	-0.834429	0.0035	0.0301178	183.813	55.888	-1.71763	5e-05	0.000837699
Acot4	25.568	13.7731	-0.892488	0.00055	0.00668395	19.5109	5.83783	-1.74078	5e-05	0.000837699
C2cd2	15.5638	8.62591	-0.851448	0.00055	0.00668395	20.7497	6.16769	-1.75029	5e-05	0.000837699
Casp3	13.3354	7.42945	-0.843936	0.00215	0.0204432	12.3888	3.96778	-1.64264	5e-05	0.000837699
Svip	6.21827	3.57535	-0.798428	0.0027	0.0245098	5.02818	1.61299	-1.6403	5e-05	0.000837699
Eci2	272.026	141.056	-0.94748	0.00595	0.0457313	232.672	73.7679	-1.65723	5e-05	0.000837699
Acsf2	51.6283	27.7638	-0.894958	0.00035	0.00458042	59.3884	18.5557	-1.67831	5e-05	0.000837699
Epb4.1l4b	34.7798	18.9142	-0.878779	0.0004	0.00512472	36.6687	11.8501	-1.62965	5e-05	0.000837699
Cdc14b	6.6279	3.53543	-0.906665	0.00055	0.00668395	6.9443	2.24941	-1.62628	5e-05	0.000837699
Aox1	10.6148	3.83748	-1.46785	5e-05	0.000837699	14.2563	4.00871	-1.83039	5e-05	0.000837699
Nr3c2	3.97561	1.52385	-1.38345	5e-05	0.000837699	3.88543	1.15481	-1.75042	5e-05	0.000837699
Gck	69.879	27.1789	-1.36237	5e-05	0.000837699	42.8433	12.5685	-1.76926	5e-05	0.000837699
Rassf3	22.4608	8.1652	-1.45985	5e-05	0.000837699	20.8466	6.41034	-1.70134	5e-05	0.000837699
Hadh	213.247	80.0751	-1.4131	5e-05	0.000837699	165.072	50.2251	-1.71661	5e-05	0.000837699
Eci1	119.489	49.7921	-1.26289	5e-05	0.000837699	87.4727	28.9108	-1.59722	5e-05	0.000837699
1110020G09Rik	60.2427	25.4857	-1.2411	5e-05	0.000837699	49.7068	15.7928	-1.65418	5e-05	0.000837699
Mmd	68.0571	28.9927	-1.23106	5e-05	0.000837699	51.4771	16.754	-1.61942	5e-05	0.000837699
Acot13	122.566	47.9449	-1.35411	5e-05	0.000837699	72.9214	22.9913	-1.66525	5e-05	0.000837699
Rtn4	89.9158	36.531	-1.29945	5e-05	0.000837699	52.5073	16.4263	-1.67651	5e-05	0.000837699
2610528J11Rik	12.9722	5.22476	-1.31198	0.0002	0.00283752	10.1918	3.55173	-1.52082	0.00015	0.00221532
Pdp2	5.95784	2.45055	-1.28168	5e-05	0.000837699	5.96815	2.10636	-1.50253	5e-05	0.000837699
Abcd3	209.237	86.979	-1.2664	0.0022	0.0208143	136.49	47.1386	-1.53381	5e-05	0.000837699
Thrsp	156.639	58.788	-1.41385	5e-05	0.000837699	285.16	99.6717	-1.51652	5e-05	0.000837699
Idh2	98.8975	37.1753	-1.41159	5e-05	0.000837699	69.4068	22.8762	-1.60123	5e-05	0.000837699
Gjb1	484.881	189.019	-1.3591	5e-05	0.000837699	386.186	131.983	-1.54894	5e-05	0.000837699
Tcf21	4.51113	1.77799	-1.34324	0.0005	0.00618683	4.11094	1.3557	-1.60043	5e-05	0.000837699
Akr7a5	101.524	42.555	-1.25442	5e-05	0.000837699	83.8841	23.718	-1.82242	5e-05	0.000837699
Bmf	2.44158	1.0149	-1.26648	0.0112	0.0745783	5.2371	1.50424	-1.79974	5e-05	0.000837699
Akr1c12	76.6929	30.6602	-1.32273	5e-05	0.000837699	55.9589	15.9897	-1.80722	5e-05	0.000837699
Serpind1	386.077	157.077	-1.29742	0.0002	0.00283752	317.683	91.5067	-1.79564	5e-05	0.000837699
Lonp2	152.785	66.2574	-1.20535	5e-05	0.000837699	127.339	35.5917	-1.83906	5e-05	0.000837699
Dixdc1	8.11691	3.48253	-1.22079	0.0044	0.036094	5.41945	1.51796	-1.83601	5e-05	0.000837699
Aacs	29.0084	11.8594	-1.29043	5e-05	0.000837699	17.6391	4.78083	-1.88344	5e-05	0.000837699
Gm13152	1.65458	0.692473	-1.25663	0.0081	0.0580836	4.59598	1.26711	-1.85883	5e-05	0.000837699
Cyp2c68	240.95	92.8823	-1.37526	5e-05	0.000837699	137.002	34.7075	-1.98087	5e-05	0.000837699
Emp2	8.58741	3.62005	-1.24621	5e-05	0.000837699	5.56257	1.39145	-1.99916	5e-05	0.000837699
Postn	9.32823	3.90534	-1.25616	0.01535	0.0948045	6.63679	1.67133	-1.98949	5e-05	0.000837699
Cyp2u1	4.99628	2.03393	-1.29658	0.00015	0.00221532	4.33731	1.13728	-1.93121	5e-05	0.000837699
Pank1	98.859	39.9868	-1.30585	5e-05	0.000837699	91.1355	23.7213	-1.94183	5e-05	0.000837699
Lum	5.2372	2.1219	-1.30344	0.0001	0.00155446	5.39184	1.40762	-1.93752	5e-05	0.000837699
Maob	106.159	43.0474	-1.30223	5e-05	0.000837699	75.3165	18.8665	-1.99714	5e-05	0.000837699
Slc2a2	119.838	48.8045	-1.29601	0.00025	0.00343643	98.3331	25.0134	-1.97498	5e-05	0.000837699
Pfkm	5.99464	2.41018	-1.31453	0.00545	0.0426715	6.91347	1.7639	-1.97064	0.0004	0.00512472
Ropn1l	18.2615	8.62414	-1.08235	0.00035	0.00458042	8.45786	2.4391	-1.79394	5e-05	0.000837699
Hagh	448.912	225.823	-0.99124	0.002	0.0192838	364.225	110.22	-1.72445	5e-05	0.000837699
Mpdz	11.2872	5.40298	-1.06286	0.00015	0.00221532	12.4862	3.74106	-1.73882	5e-05	0.000837699
Acbd5	102.889	51.0327	-1.0116	0.0003	0.00401144	83.5404	24.2213	-1.7862	5e-05	0.000837699
Galm	64.9162	31.9566	-1.02246	5e-05	0.000837699	63.0291	18.5071	-1.76794	5e-05	0.000837699
1300010F03Rik	26.9971	13.1857	-1.03383	5e-05	0.000837699	26.3418	7.80382	-1.7551	5e-05	0.000837699
Shmt1	126.554	61.373	-1.04408	0.01275	0.0824308	131.295	38.8002	-1.75867	0.00445	0.0364093
Akr1c13	106.67	47.5931	-1.16433	5e-05	0.000837699	82.2506	24.0031	-1.77681	5e-05	0.000837699
Ulk2	18.1663	8.23667	-1.14113	5e-05	0.000837699	20.5281	6.00589	-1.77315	5e-05	0.000837699
Mcee	73.745	34.0891	-1.11324	5e-05	0.000837699	46.5318	14.0137	-1.73138	5e-05	0.000837699
Gm15443	5.14258	2.34273	-1.1343	0.00535	0.0420412	5.6185	1.712	-1.71451	5e-05	0.000837699
Lipa	93.7005	42.0297	-1.15665	5e-05	0.000837699	78.8155	23.7715	-1.72925	5e-05	0.000837699
Acads	103.996	47.2676	-1.1376	5e-05	0.000837699	79.8297	23.9082	-1.73942	5e-05	0.000837699
Tmprss6	146.185	62.4511	-1.22699	5e-05	0.000837699	167.128	50.944	-1.71397	5e-05	0.000837699
Xrcc6bp1	4.28711	1.85382	-1.2095	0.00475	0.0382857	3.39343	0.996194	-1.76825	0.0003	0.00401144
Prkra	10.9163	5.27196	-1.05007	0.0002	0.00283752	9.1619	2.53138	-1.85572	5e-05	0.000837699
Gstm2	64.3495	32.0221	-1.00686	0.0002	0.00283752	45.5848	12.201	-1.90156	5e-05	0.000837699
Nrn1	211.863	114.397	-0.889084	0.0014	0.0144563	245.603	65.3929	-1.90912	5e-05	0.000837699
Haao	411.405	211.782	-0.957978	0.00095	0.0105199	311.258	86.1871	-1.85257	5e-05	0.000837699
Slc10a1	443.55	230.92	-0.941703	0.0021	0.0200581	384.233	106.269	-1.85426	5e-05	0.000837699
Aldh9a1	96.9877	45.9679	-1.07717	5e-05	0.000837699	80.1389	20.2507	-1.98453	5e-05	0.000837699
Slc10a5	15.2647	7.53088	-1.01931	0.0001	0.00155446	17.7144	4.45166	-1.99251	5e-05	0.000837699
Amacr	72.5011	33.1934	-1.12711	5e-05	0.000837699	63.6015	17.5375	-1.85861	5e-05	0.000837699
Hsd17b11	108.761	49.8032	-1.12685	5e-05	0.000837699	92.6178	24.7022	-1.90665	5e-05	0.000837699
Ugdh	70.0888	32.3207	-1.11673	0.0003	0.00401144	72.3707	18.9986	-1.92951	5e-05	0.000837699
Arhgap18	6.81216	3.14278	-1.11607	0.0047	0.0379903	5.77203	1.49352	-1.95036	0.00095	0.0105199
Etnk2	202.531	111.965	-0.8551	0.008	0.0575478	197.745	33.1796	-2.57527	5e-05	0.000837699
C8g	456.573	260.851	-0.807619	0.01015	0.0691378	360.888	57.2109	-2.65719	5e-05	0.000837699
Ido2	25.2178	14.659	-0.782652	0.0031	0.0273669	29.5825	6.09314	-2.27949	5e-05	0.000837699
Rarres2	677.128	367.895	-0.880136	0.00115	0.0123009	452.907	94.704	-2.25772	5e-05	0.000837699
Cyr61	4.01872	2.17521	-0.885585	0.00555	0.0433137	5.97859	1.20529	-2.31042	5e-05	0.000837699
1700066M21Rik	9.9746	5.71769	-0.802826	0.00105	0.0114228	11.6482	2.17069	-2.42389	5e-05	0.000837699
Plekhf1	8.01462	4.29153	-0.901143	0.0033	0.028741	10.6904	2.01427	-2.40798	5e-05	0.000837699
Pon1	604.802	323.068	-0.904625	0.0061	0.046613	695.436	134.497	-2.37035	5e-05	0.000837699
Acaa2	650.992	340.67	-0.934265	0.0042	0.0348004	549.392	96.9132	-2.50307	5e-05	0.000837699
Pigr	299.189	162.869	-0.877346	0.00885	0.0622198	372.774	65.8654	-2.50071	5e-05	0.000837699
Gm4951	50.388	27.2218	-0.88832	0.00055	0.00668395	30.2478	5.55353	-2.44535	5e-05	0.000837699
Akr1d1	91.1896	50.4089	-0.85519	0.00185	0.0181095	76.2243	13.9178	-2.45332	5e-05	0.000837699
Aqp11	21.3027	12.0445	-0.822667	0.0019	0.0185193	17.3337	4.2726	-2.02039	5e-05	0.000837699
Adra1b	23.8041	13.2529	-0.844905	0.00125	0.0131752	27.726	6.66594	-2.05636	5e-05	0.000837699
Ech1	289.563	161.359	-0.843603	0.002	0.0192838	218.28	52.5718	-2.05382	5e-05	0.000837699
Pecr	170.573	92.5786	-0.88164	0.00045	0.00565667	137.843	34.6512	-1.99205	5e-05	0.000837699
Csrp3	26.0303	13.7712	-0.918536	0.00135	0.0140306	21.4191	5.12654	-2.06284	5e-05	0.000837699
Cpt2	68.2647	36.6588	-0.89698	0.00165	0.0164874	57.7349	14.1114	-2.03258	5e-05	0.000837699
Pipox	167.951	86.8112	-0.952084	0.001	0.0109821	162.623	37.8035	-2.10494	5e-05	0.000837699
Fahd2a	19.9512	10.111	-0.980555	0.00965	0.0664838	23.8997	5.51184	-2.11639	5e-05	0.000837699
Cyp2c54	137.81	68.8545	-1.00106	0.00065	0.00767955	172.728	38.8479	-2.15259	5e-05	0.000837699
Abat	86.4063	43.0683	-1.00451	0.0007	0.00818434	80.8419	17.5281	-2.20543	5e-05	0.000837699
Mtfp1	20.2761	12.284	-0.723002	0.0053	0.0417332	16.5703	3.75159	-2.14302	5e-05	0.000837699
Pbld1	122.988	73.3893	-0.74488	0.00655	0.0493229	118.119	28.7671	-2.03775	5e-05	0.000837699
Lin7a	5.63338	3.50567	-0.684311	0.00625	0.0475093	8.25552	2.03057	-2.02347	5e-05	0.000837699
Abhd3	39.8301	25.0035	-0.671731	0.0065	0.0490166	36.3319	8.67677	-2.06601	5e-05	0.000837699
Sfxn5	7.93714	4.82848	-0.71705	0.0063	0.0478077	8.8072	2.55232	-1.78687	5e-05	0.000837699
Col1a2	3.00795	1.85483	-0.697494	0.01015	0.0691378	2.18627	0.620341	-1.81734	5e-05	0.000837699
Faah	41.5446	23.9631	-0.793846	0.00265	0.0241673	46.4277	12.7245	-1.86738	5e-05	0.000837699
Tmem25	16.1489	9.56501	-0.755594	0.0027	0.0245098	16.3315	4.42767	-1.88304	5e-05	0.000837699
Zfp385b	10.7911	6.35893	-0.76299	0.0146	0.0913014	9.82169	2.70223	-1.86182	5e-05	0.000837699
Bco2	10.0102	6.02342	-0.732823	0.00405	0.0338341	11.0821	2.86584	-1.9512	5e-05	0.000837699
Sema4g	88.0657	50.9913	-0.78833	0.0101	0.0688728	77.8639	20.2591	-1.94239	5e-05	0.000837699
Zfp467	15.961	3.74706	-2.09072	5e-05	0.000837699	12.8958	2.24883	-2.51965	0.0001	0.00155446
Wfdc1	4.0245	0.99898	-2.01028	5e-05	0.000837699	3.81576	0.696159	-2.45448	5e-05	0.000837699
Hdac11	32.4698	7.11798	-2.18956	5e-05	0.000837699	27.776	5.55472	-2.32205	5e-05	0.000837699
H2-DMa	3.10534	0.684027	-2.18263	0.00065	0.00767955	3.88746	0.824999	-2.23636	0.0004	0.00512472
Cox7a1	13.6274	3.27141	-2.05852	0.0002	0.00283752	7.62973	1.60586	-2.24828	0.00305	0.0270152
Angptl2	5.72323	1.35833	-2.075	0.00145	0.0148669	5.4598	1.17857	-2.21181	5e-05	0.000837699
Bbox1	71.6675	16.512	-2.1178	5e-05	0.000837699	57.508	13.281	-2.1144	5e-05	0.000837699
Ces2a	188.431	46.243	-2.02673	5e-05	0.000837699	196.158	45.5619	-2.10611	5e-05	0.000837699
Bdh2	17.711	3.40708	-2.37804	5e-05	0.000837699	9.20757	1.92586	-2.25732	5e-05	0.000837699
Crot	301.789	58.8264	-2.35901	5e-05	0.000837699	198.942	45.7727	-2.11979	5e-05	0.000837699
Igfbp2	654.175	135.253	-2.27402	5e-05	0.000837699	455.439	108.015	-2.07603	5e-05	0.000837699
5033411D12Rik	23.5503	5.01636	-2.23103	5e-05	0.000837699	14.8663	3.46377	-2.10164	5e-05	0.000837699
Pdzk1ip1	11.1306	3.03327	-1.87559	5e-05	0.000837699	3.81363	0.739213	-2.3671	0.0001	0.00155446
Ces1c	1756.39	571.778	-1.61908	5e-05	0.000837699	1685.85	355.037	-2.24744	5e-05	0.000837699
Hnmt	30.9707	9.1189	-1.76397	5e-05	0.000837699	19.5841	3.93077	-2.3168	5e-05	0.000837699
Col14a1	13.0663	3.93534	-1.73129	5e-05	0.000837699	11.8073	2.35177	-2.32786	5e-05	0.000837699
Sort1	4.8291	1.36562	-1.8222	5e-05	0.000837699	5.67659	1.19948	-2.24262	5e-05	0.000837699
Cyp3a25	378.109	114.033	-1.72934	5e-05	0.000837699	470.952	104.767	-2.1684	5e-05	0.000837699
Gm11337	4.71328	1.40663	-1.74449	0.0111	0.074069	4.37212	0.924704	-2.24127	0.0117	0.0771774
Macrod1	29.3095	7.89419	-1.89251	5e-05	0.000837699	25.5677	5.90963	-2.11318	5e-05	0.000837699
Acsm5	56.8345	14.6523	-1.95565	5e-05	0.000837699	58.1155	13.4347	-2.11296	5e-05	0.000837699
Ttc39c	128.901	33.8169	-1.93045	5e-05	0.000837699	129.124	30.9725	-2.0597	5e-05	0.000837699
Gclc	68.0305	21.4964	-1.66208	5e-05	0.000837699	72.319	16.805	-2.10548	5e-05	0.000837699
Cat	960.946	284.183	-1.75764	5e-05	0.000837699	905.048	218.671	-2.04924	5e-05	0.000837699
Accn5	5.26263	1.57858	-1.73716	0.0002	0.00283752	2.8615	0.680277	-2.07258	0.00085	0.00960419
Abhd14b	181.772	52.0074	-1.80534	5e-05	0.000837699	137.813	36.466	-1.91809	5e-05	0.000837699
Cenpa	7.11472	1.84046	-1.95074	5e-05	0.000837699	3.66212	0.98771	-1.89052	0.0001	0.00155446
Ltbp4	12.8151	3.3719	-1.92621	5e-05	0.000837699	11.6371	3.12497	-1.89682	0.00015	0.00221532
Acat1	239.985	65.3422	-1.87686	5e-05	0.000837699	160.691	44.3593	-1.85698	5e-05	0.000837699
Sc5d	351.563	97.9395	-1.84382	5e-05	0.000837699	204.089	58.2075	-1.80992	5e-05	0.000837699
Slc44a3	3.74721	1.23625	-1.59984	5e-05	0.000837699	2.08	0.658815	-1.65864	0.00015	0.00221532
Gls2	519.702	171.331	-1.6009	0.0001	0.00155446	217.836	65.6215	-1.731	0.00015	0.00221532
Spc25	4.93301	1.50676	-1.71102	0.0003	0.00401144	2.47142	0.672874	-1.87693	0.00015	0.00221532
Gstt2	80.5247	25.9758	-1.63226	5e-05	0.000837699	37.0228	10.6839	-1.79297	5e-05	0.000837699
Rab43	56.724	17.6018	-1.68824	5e-05	0.000837699	46.2527	13.0533	-1.82513	5e-05	0.000837699
Cyp7b1	16.1837	5.06322	-1.67641	5e-05	0.000837699	100.503	28.3936	-1.82361	5e-05	0.000837699
Fbxo21	38.6398	8.16736	-2.24215	5e-05	0.000837699	31.7804	9.24647	-1.78116	5e-05	0.000837699
Gas2	40.9629	8.04905	-2.34743	5e-05	0.000837699	26.8397	8.47918	-1.66237	0.00055	0.00668395
Gstm1	890.822	175.692	-2.34209	5e-05	0.000837699	716.252	216.326	-1.72726	5e-05	0.000837699
Gm10567	5.59194	1.40166	-1.99621	5e-05	0.000837699	4.89832	1.54803	-1.66185	5e-05	0.000837699
Cryl1	16.8772	4.39937	-1.93971	5e-05	0.000837699	9.66099	3.18609	-1.60039	5e-05	0.000837699
Hyi	77.4745	20.4303	-1.92301	0.00135	0.0140306	55.5607	18.1013	-1.61797	0.0049	0.0392598
Abcg5	75.3357	16.882	-2.15785	5e-05	0.000837699	55.7208	19.5495	-1.51108	0.00295	0.0263058
Agxt	416.029	94.3181	-2.14108	5e-05	0.000837699	181.315	58.2354	-1.63853	5e-05	0.000837699
Nox4	6.92495	1.04427	-2.72931	5e-05	0.000837699	15.244	5.71913	-1.41437	5e-05	0.000837699
Gabarapl1	349.45	64.5665	-2.43623	5e-05	0.000837699	258.09	104.779	-1.30053	5e-05	0.000837699
Elovl5	184.057	33.8242	-2.44402	5e-05	0.000837699	67.3501	24.7579	-1.44379	5e-05	0.000837699
Nr1d1	46.6381	9.32907	-2.32171	5e-05	0.000837699	37.8406	13.6388	-1.47222	5e-05	0.000837699
Scd1	2394.26	476.607	-2.32871	0.0042	0.0348004	470.304	181.981	-1.3698	0.0026	0.0238302
Pygl	181.739	61.149	-1.57147	5e-05	0.000837699	195.015	83.7653	-1.21916	0.00595	0.0457313
Ugp2	195.876	67.227	-1.54283	5e-05	0.000837699	192.359	79.4903	-1.27495	5e-05	0.000837699
Crip1	13.1695	4.6476	-1.50264	0.00125	0.0131752	18.4783	7.62848	-1.27637	0.00095	0.0105199
N4bp2l1	23.409	6.26159	-1.90247	5e-05	0.000837699	13.4356	5.28021	-1.34739	5e-05	0.000837699
Gstm7	79.8867	22.0932	-1.85435	5e-05	0.000837699	48.0624	18.7586	-1.35735	0.00025	0.00343643
Clec7a	2.12322	0.625577	-1.76299	0.00035	0.00458042	3.18749	0.984277	-1.69528	5e-05	0.000837699
Papss2	81.0472	23.9658	-1.75779	5e-05	0.000837699	58.4184	19.2888	-1.59866	5e-05	0.000837699
Adck3	136.428	41.7211	-1.70929	0.0001	0.00155446	147.451	49.144	-1.58515	0.0002	0.00283752
Slc25a30	12.3704	3.81409	-1.69749	5e-05	0.000837699	7.84429	2.94781	-1.412	0.0001	0.00155446
Tmtc2	5.061	1.5428	-1.71387	0.00045	0.00565667	2.83072	1.02111	-1.47103	0.0016	0.016082
Reln	12.3128	4.16623	-1.56334	0.00295	0.0263058	15.1423	5.22313	-1.53559	0.0012	0.0127446
Acsl5	175.084	56.3892	-1.63456	5e-05	0.000837699	86.8514	30.0109	-1.53306	5e-05	0.000837699
D18Ertd653e	2.79313	0.910158	-1.6177	5e-05	0.000837699	3.27531	1.14648	-1.51442	5e-05	0.000837699
Spc24	8.49557	2.78209	-1.61054	5e-05	0.000837699	4.04635	1.49352	-1.4379	0.00055	0.00668395
Gm10768	97.9636	33.5331	-1.54666	5e-05	0.000837699	91.0737	33.3528	-1.44923	5e-05	0.000837699
Abcg8	46.5926	11.331	-2.03982	5e-05	0.000837699	43.103	18.3969	-1.22832	0.0124	0.080721
Gys2	249.15	56.0903	-2.15119	5e-05	0.000837699	120.872	53.2052	-1.18384	0.0128	0.0826732
Csad	114.153	26.1798	-2.12444	5e-05	0.000837699	116.905	54.7394	-1.09469	0.0012	0.0127446
Enpp2	38.771	8.88626	-2.12533	5e-05	0.000837699	27.1476	14.8118	-0.874083	0.00065	0.00767955
Gstm4	42.7651	10.626	-2.00884	5e-05	0.000837699	28.2512	14.1477	-0.997749	0.0008	0.00914367
5730469M10Rik	70.3146	22.704	-1.63088	5e-05	0.000837699	39.4373	25.6914	-0.618271	0.01495	0.0929875
Amdhd1	117.432	39.894	-1.55759	5e-05	0.000837699	74.2642	46.1256	-0.687099	0.00915	0.0638424
F3	3.97152	1.17903	-1.75209	5e-05	0.000837699	1.85378	0.915903	-1.01721	0.00745	0.0545183
Pde4c	9.47554	2.68131	-1.82127	5e-05	0.000837699	7.39424	4.13198	-0.839567	0.00605	0.046326
5830473C10Rik	35.3636	10.8893	-1.69935	5e-05	0.000837699	20.9634	12.3554	-0.76273	0.00235	0.0219585
AC092752.1	2.14543	0.966501	-1.15042	0.01485	0.0925144	6.85797	0.275953	-4.63529	5e-05	0.000837699
Nr0b2	32.3279	11.0704	-1.54607	5e-05	0.000837699	24.3137	1.03256	-4.55748	5e-05	0.000837699
Slc22a7	2.6157	0.954945	-1.45371	0.00065	0.00767955	11.9615	0.503385	-4.5706	5e-05	0.000837699
Akr1c6	932.411	249.734	-1.90057	5e-05	0.000837699	1004.57	49.3524	-4.34732	5e-05	0.000837699
Gm4956	4.17813	0.920268	-2.18273	0.00045	0.00565667	3.98798	0.210306	-4.2451	5e-05	0.000837699
Cyp2c44	232.522	47.4225	-2.29372	5e-05	0.000837699	199.182	10.5507	-4.23867	5e-05	0.000837699
Acss3	9.88719	2.02342	-2.28877	5e-05	0.000837699	5.95286	0.338786	-4.13514	5e-05	0.000837699
Mup20	971.486	363.049	-1.42003	0.00615	0.0469058	1939.57	106.73	-4.1837	5e-05	0.000837699
Cyp2f2	466.028	149.554	-1.63975	5e-05	0.000837699	506.365	29.1876	-4.11675	5e-05	0.000837699
Ccnd1	25.6791	8.46969	-1.60022	5e-05	0.000837699	20.1367	1.13016	-4.15523	5e-05	0.000837699
Ccdc30	5.58968	1.37286	-2.02558	0.0008	0.00914367	6.45748	0.489729	-3.72092	5e-05	0.000837699
Cyp4f14	110.156	23.7318	-2.21465	5e-05	0.000837699	115.38	8.23182	-3.80903	5e-05	0.000837699
Tmem14a	4.26147	0.986016	-2.11167	5e-05	0.000837699	3.65998	0.259199	-3.8197	5e-05	0.000837699
Gm10319	58.4142	18.3149	-1.6733	5e-05	0.000837699	58.492	4.01278	-3.86557	5e-05	0.000837699
Slc22a30	52.0237	13.8785	-1.90632	5e-05	0.000837699	65.1831	4.48406	-3.86162	5e-05	0.000837699
Cyp4a10	257.494	70.2539	-1.87389	5e-05	0.000837699	107.15	7.72565	-3.79382	5e-05	0.000837699
Dclk3	5.22879	1.47362	-1.82711	5e-05	0.000837699	3.3929	0.206261	-4.03998	5e-05	0.000837699
Mmp15	9.93956	2.64469	-1.91008	5e-05	0.000837699	9.01012	0.57789	-3.96268	5e-05	0.000837699
Otc	338.91	96.5318	-1.81182	5e-05	0.000837699	239.097	15.7057	-3.92824	5e-05	0.000837699
Cml1	202.648	57.8564	-1.80843	5e-05	0.000837699	205.079	13.427	-3.93297	5e-05	0.000837699
Tnfaip8l1	9.14485	4.71507	-0.95568	0.00035	0.00458042	7.76257	0.983497	-2.98054	5e-05	0.000837699
Pbld2	86.1892	43.457	-0.987917	0.00065	0.00767955	66.7543	8.87959	-2.9103	5e-05	0.000837699
Notum	16.8253	8.00746	-1.07121	0.0022	0.0208143	28.1748	3.45691	-3.02685	5e-05	0.000837699
Abcc6	51.1771	25.7475	-0.991066	0.0035	0.0301178	21.2047	2.47254	-3.10032	5e-05	0.000837699
Olfml1	8.41704	3.66434	-1.19976	0.00035	0.00458042	7.67827	0.902465	-3.08884	5e-05	0.000837699
F830016B08Rik	9.26435	4.0901	-1.17955	5e-05	0.000837699	3.44077	0.465663	-2.88537	5e-05	0.000837699
Tff3	115.886	48.8538	-1.24616	0.0011	0.0118553	8.44863	1.08223	-2.96472	0.0001	0.00155446
Cmah	18.4018	11.3302	-0.699679	0.00795	0.0572827	23.7171	3.31751	-2.83775	5e-05	0.000837699
Apol7a	49.9186	28.5792	-0.80461	0.0014	0.0144563	54.3307	5.68812	-3.25574	5e-05	0.000837699
Fam25c	90.0281	55.454	-0.699084	0.00815	0.0583644	53.3779	6.26685	-3.09043	5e-05	0.000837699
Hes6	54.8133	30.0298	-0.868129	0.00055	0.00668395	53.6213	6.65599	-3.01008	5e-05	0.000837699
Uroc1	130.045	73.5431	-0.822347	0.0037	0.0314647	100.716	11.9272	-3.07797	5e-05	0.000837699
Gstp1	478.115	271.596	-0.815895	0.01525	0.0943491	1122.71	126.554	-3.14917	5e-05	0.000837699
Lipc	96.1726	41.1464	-1.22486	5e-05	0.000837699	103.354	9.32412	-3.47049	5e-05	0.000837699
Prlr	73.3909	32.3865	-1.18021	0.0124	0.080721	71.8147	6.6365	-3.43578	5e-05	0.000837699
Hsd11b1	438.513	166.584	-1.39637	5e-05	0.000837699	423.85	38.0864	-3.47621	5e-05	0.000837699
Slc2a5	5.29112	2.04624	-1.3706	0.00915	0.0638424	5.82653	0.573919	-3.34372	5e-05	0.000837699
Col3a1	8.09115	3.20028	-1.33815	5e-05	0.000837699	5.42574	0.397655	-3.77023	5e-05	0.000837699
Ugt3a1	48.8512	16.6479	-1.55306	5e-05	0.000837699	62.8943	5.35176	-3.55484	5e-05	0.000837699
Ugt2b36	558.918	191.854	-1.54262	5e-05	0.000837699	503.531	39.103	-3.68673	5e-05	0.000837699
C9	233.144	133.555	-0.803781	0.0059	0.0454118	407.146	23.8258	-4.09495	5e-05	0.000837699
Hao1	118.068	60.6313	-0.961486	0.00015	0.00221532	124.825	11.2459	-3.47243	5e-05	0.000837699
Ces1g	51.2944	26.7285	-0.940419	0.00015	0.00221532	57.061	4.32157	-3.72288	5e-05	0.000837699
Cyp2c67	131.074	67.8598	-0.949749	0.0003	0.00401144	146.057	10.9292	-3.74027	5e-05	0.000837699
Mettl7a1	188.49	58.3373	-1.692	5e-05	0.000837699	150.85	27.7074	-2.44477	5e-05	0.000837699
Gstm6	81.8917	25.1409	-1.70368	5e-05	0.000837699	49.6804	8.12876	-2.61157	0.00195	0.0189121
Mgst3	16.798	5.0015	-1.74785	5e-05	0.000837699	9.16191	1.60327	-2.51463	5e-05	0.000837699
Echdc3	65.2613	19.6059	-1.73494	5e-05	0.000837699	41.6202	7.16887	-2.53746	5e-05	0.000837699
Prkd3	84.4796	28.2455	-1.58058	5e-05	0.000837699	90.3912	14.7885	-2.61171	5e-05	0.000837699
Gsta3	1327.16	439.179	-1.59546	5e-05	0.000837699	1182.73	180.143	-2.7149	5e-05	0.000837699
Cyp4f15	77.6267	27.3143	-1.50689	5e-05	0.000837699	75.4917	11.4278	-2.72377	5e-05	0.000837699
Fads1	273.879	73.9618	-1.88869	5e-05	0.000837699	137.034	20.224	-2.76039	5e-05	0.000837699
Dock8	5.42371	1.56733	-1.79097	5e-05	0.000837699	5.70086	0.833853	-2.77332	5e-05	0.000837699
Cys1	6.43192	1.86634	-1.78504	0.0001	0.00155446	3.9969	0.582992	-2.77733	5e-05	0.000837699
Rnf152	3.50485	1.04513	-1.74567	5e-05	0.000837699	3.94856	0.588896	-2.74524	5e-05	0.000837699
Ngef	16.8446	5.18487	-1.6999	5e-05	0.000837699	12.0222	1.81328	-2.72903	5e-05	0.000837699
Afm	165.578	50.6661	-1.70842	5e-05	0.000837699	125.831	18.3931	-2.77425	5e-05	0.000837699
Cyp4a14	448.584	138.888	-1.69146	5e-05	0.000837699	164.089	24.0785	-2.76866	5e-05	0.000837699
Pah	1020.45	405.949	-1.32983	0.0008	0.00914367	753.912	86.7247	-3.11988	5e-05	0.000837699
Agphd1	19.7464	7.35637	-1.42453	5e-05	0.000837699	15.2547	1.74969	-3.12409	5e-05	0.000837699
Susd4	2.8666	1.02902	-1.47807	0.0002	0.00283752	14.0255	1.61495	-3.1185	5e-05	0.000837699
Igkc	14.9757	4.99906	-1.5829	0.00205	0.0196806	28.1563	3.78722	-2.89424	5e-05	0.000837699
Hrsp12	1220.44	387.414	-1.65546	5e-05	0.000837699	701.459	89.4282	-2.97156	5e-05	0.000837699
Syt1	4.95145	1.62941	-1.6035	5e-05	0.000837699	4.26675	0.539642	-2.98306	5e-05	0.000837699
Tlr12	2.27037	0.746516	-1.60468	0.0001	0.00155446	3.08223	0.400886	-2.94271	5e-05	0.000837699
Ugt2b5	436.134	138.274	-1.65724	5e-05	0.000837699	448.867	54.2102	-3.04965	5e-05	0.000837699
Nqo2	37.1843	11.8452	-1.65039	0.0003	0.00401144	29.2834	3.47891	-3.07338	5e-05	0.000837699
Paqr7	19.809	6.64687	-1.57541	5e-05	0.000837699	14.7404	1.69079	-3.12401	5e-05	0.000837699
Prodh2	160.697	54.1315	-1.5698	5e-05	0.000837699	118.048	14.0256	-3.07324	5e-05	0.000837699
Gas1	6.84559	2.01358	-1.76541	5e-05	0.000837699	5.85591	0.709435	-3.04515	5e-05	0.000837699
Serpinf1	829.598	228.176	-1.86227	5e-05	0.000837699	586.924	64.5909	-3.18377	5e-05	0.000837699
Ephx2	315.102	91.1482	-1.78954	5e-05	0.000837699	246.628	27.6281	-3.15813	5e-05	0.000837699
Cyp2a5	973.386	230.773	-2.07654	0.00015	0.00221532	801.343	113.437	-2.82054	5e-05	0.000837699
Pctp	51.0643	11.051	-2.20813	5e-05	0.000837699	22.4814	2.9946	-2.9083	5e-05	0.000837699
Raet1d	8.40773	1.84856	-2.18532	0.00035	0.00458042	6.27547	0.868958	-2.85236	0.00355	0.0304598
Tk1	31.9309	6.85098	-2.22057	0.01275	0.0824308	28.1055	3.93689	-2.83572	0.00115	0.0123009
Decr2	178.619	41.6982	-2.09883	5e-05	0.000837699	133.283	15.3155	-3.12143	5e-05	0.000837699
Tlcd2	89.7224	21.7131	-2.04691	0.01535	0.0948045	59.6942	6.49706	-3.19973	0.00045	0.00565667
Hsd3b2	14.5037	3.14508	-2.20525	5e-05	0.000837699	18.1369	2.03699	-3.15442	5e-05	0.000837699
Afmid	69.5613	14.5421	-2.25805	0.0073	0.0536757	59.9132	7.23527	-3.04975	5e-05	0.000837699
Ehhadh	189.596	33.8701	-2.48485	5e-05	0.000837699	72.438	12.6349	-2.51933	5e-05	0.000837699
Akr1c19	87.0705	13.4264	-2.69712	5e-05	0.000837699	44.1691	6.11639	-2.85228	5e-05	0.000837699
Acsl1	280.323	53.9798	-2.3766	5e-05	0.000837699	195.597	25.75	-2.92524	5e-05	0.000837699
Akr1c14	198.62	33.6586	-2.56097	5e-05	0.000837699	254.15	33.8307	-2.90928	5e-05	0.000837699
Elovl2	353.302	61.3028	-2.52688	5e-05	0.000837699	157.722	20.3353	-2.95532	5e-05	0.000837699
Gm3839	8.04718	1.53718	-2.38819	5e-05	0.000837699	3.43136	0.311894	-3.45965	5e-05	0.000837699
Rdh16	34.4541	6.6013	-2.38385	5e-05	0.000837699	23.6	2.01517	-3.54981	5e-05	0.000837699
Ugt2b1	206.403	35.1573	-2.55357	5e-05	0.000837699	255.172	21.7902	-3.54972	5e-05	0.000837699
Ces1e	85.4042	15.0615	-2.50344	5e-05	0.000837699	52.2973	4.16781	-3.64938	5e-05	0.000837699
Ugt2a3	197.127	55.2052	-1.83625	5e-05	0.000837699	155.37	14.399	-3.43166	5e-05	0.000837699
Mug2	223.279	68.0582	-1.714	5e-05	0.000837699	182.887	16.7388	-3.44968	5e-05	0.000837699
Zap70	7.02122	1.52314	-2.20467	5e-05	0.000837699	3.73257	0.351282	-3.40947	5e-05	0.000837699
Agxt2l1	81.254	19.4354	-2.06375	5e-05	0.000837699	37.5434	3.25699	-3.52695	5e-05	0.000837699
Alas2	27.5672	6.51654	-2.08078	0.0003	0.00401144	36.5621	3.12591	-3.548	0.00155	0.0156841
Cyp1a2	159.218	40.1286	-1.9883	5e-05	0.000837699	256.064	23.8229	-3.42608	5e-05	0.000837699
Arhgap6	3.62096	0.862551	-2.06969	0.0098	0.0672706	2.31617	0.230819	-3.32691	0.0058	0.0448308
Abca8a	103.974	9.26034	-3.48902	5e-05	0.000837699	60.3326	9.19417	-2.71415	0.0008	0.00914367
Arrdc3	109.085	8.34644	-3.70815	5e-05	0.000837699	46.2134	9.89538	-2.22348	5e-05	0.000837699
Gm4952	56.2899	4.93522	-3.51169	5e-05	0.000837699	41.7735	9.62886	-2.11715	5e-05	0.000837699
Lect1	4.62342	0.538204	-3.10274	5e-05	0.000837699	6.28776	0.526114	-3.5791	5e-05	0.000837699
Gsta4	75.2585	9.54224	-2.97946	5e-05	0.000837699	40.2712	2.91362	-3.78887	5e-05	0.000837699
Fads2	512.651	67.23	-2.9308	5e-05	0.000837699	181.363	14.3276	-3.66201	5e-05	0.000837699
Gm15611	16.4051	2.31875	-2.82272	5e-05	0.000837699	8.76059	0.710141	-3.62485	0.00055	0.00668395
Abcd2	27.7658	2.89576	-3.2613	5e-05	0.000837699	5.91984	0.695258	-3.08994	5e-05	0.000837699
Hsd17b6	267.324	27.418	-3.28539	5e-05	0.000837699	189.601	19.177	-3.30552	5e-05	0.000837699
Nudt7	571.248	58.7952	-3.28035	5e-05	0.000837699	482.46	49.8754	-3.27401	5e-05	0.000837699
Hsd3b3	169.821	25.2091	-2.752	5e-05	0.000837699	140.624	15.6909	-3.16384	5e-05	0.000837699
Mcm10	67.9536	8.57843	-2.98576	5e-05	0.000837699	49.0789	4.73239	-3.37446	5e-05	0.000837699
Cyp2a4	755.825	97.7464	-2.95094	5e-05	0.000837699	183.85	18.156	-3.34001	5e-05	0.000837699
Sucnr1	24.6399	3.24039	-2.92676	5e-05	0.000837699	10.1104	1.05902	-3.25503	5e-05	0.000837699
Dbp	96.8172	13.461	-2.84648	0.0131	0.0841121	48.1306	5.14606	-3.22541	0.001	0.0109821
Gsta2	65.8546	4.31211	-3.93282	5e-05	0.000837699	10.3669	1.06893	-3.27774	5e-05	0.000837699
Upp2	614.223	50.5093	-3.60414	5e-05	0.000837699	408.708	38.1839	-3.42003	5e-05	0.000837699
Ppp1r3g	3.04543	0.136424	-4.48048	5e-05	0.000837699	4.39241	0.405629	-3.43678	5e-05	0.000837699
D0H4S114	30.7209	1.51329	-4.34347	5e-05	0.000837699	8.56346	0.610545	-3.81002	5e-05	0.000837699
Rgn	932.595	262.076	-1.83126	5e-05	0.000837699	703.268	18.2322	-5.26951	5e-05	0.000837699
Lrit1	4.69485	1.19685	-1.97183	5e-05	0.000837699	5.52784	0.101869	-5.76193	5e-05	0.000837699
Ugt2b38	2.96765	0.707995	-2.06751	0.0003	0.00401144	4.61615	0.100504	-5.52137	5e-05	0.000837699
Mup3	2696.93	479.153	-2.49276	5e-05	0.000837699	8120.98	131.21	-5.9517	5e-05	0.000837699
Mup21	29.1721	6.51097	-2.16365	5e-05	0.000837699	213.069	2.8039	-6.24774	5e-05	0.000837699
Lrit2	2.95882	0.739382	-2.00063	5e-05	0.000837699	3.22256	0.0433307	-6.21667	0.00075	0.00866798
Ces3b	263.919	34.6138	-2.93067	5e-05	0.000837699	221.74	4.6669	-5.57026	5e-05	0.000837699
Ces3a	552.663	94.6518	-2.5457	5e-05	0.000837699	707.484	15.3709	-5.52443	5e-05	0.000837699
Gamt	183.029	21.3014	-3.10306	5e-05	0.000837699	143.831	3.82133	-5.23416	5e-05	0.000837699
Mme	4.0699	0.476599	-3.09414	5e-05	0.000837699	3.93318	0.112409	-5.12887	5e-05	0.000837699
Cyp8b1	58.2288	8.22215	-2.82415	5e-05	0.000837699	56.3431	1.80734	-4.9623	5e-05	0.000837699
Rnf186	14.9912	2.45215	-2.612	5e-05	0.000837699	6.56707	0.178405	-5.20203	5e-05	0.000837699
Bdh1	210.522	45.2858	-2.21684	5e-05	0.000837699	145.982	4.47873	-5.02656	5e-05	0.000837699
Ociad2	19.5138	4.13989	-2.23683	5e-05	0.000837699	14.1265	0.56706	-4.63876	5e-05	0.000837699
Fn3k	14.5098	3.56222	-2.02617	5e-05	0.000837699	15.9456	0.612472	-4.70237	5e-05	0.000837699
Ces1d	347.74	87.7788	-1.98606	5e-05	0.000837699	355.091	12.9995	-4.77166	5e-05	0.000837699
Tcea3	69.0108	11.7864	-2.5497	5e-05	0.000837699	40.7055	1.65298	-4.62208	5e-05	0.000837699
Acot1	18.5874	3.30161	-2.49309	5e-05	0.000837699	11.632	0.415872	-4.80582	5e-05	0.000837699
Gm12909	8.95385	1.525	-2.5537	5e-05	0.000837699	6.2998	0.323909	-4.28165	0.00015	0.00221532
Marcksl1-ps4	30.9067	4.57377	-2.75646	0.0001	0.00155446	16.3835	0.755502	-4.43867	0.0118	0.0776869
Inmt	1446.2	47.4931	-4.92841	5e-05	0.000837699	575.247	22.8558	-4.65355	5e-05	0.000837699
Keg1	135.625	10.5249	-3.68774	5e-05	0.000837699	80.9975	1.73183	-5.54751	5e-05	0.000837699
Aox3	88.8038	7.75969	-3.51655	5e-05	0.000837699	145.63	2.74865	-5.72744	5e-05	0.000837699
Gm13773	8.05985	0.72919	-3.46639	5e-05	0.000837699	15.8691	0.758627	-4.38669	5e-05	0.000837699
Sult1c2	6.08511	0.432227	-3.81542	5e-05	0.000837699	3.84386	0.149555	-4.68381	5e-05	0.000837699
Cyp2c40	270.933	19.5917	-3.78962	5e-05	0.000837699	106.889	3.32687	-5.0058	5e-05	0.000837699

## Sheet: Venn G
Venn category (G)
Gene name	FPKM_Atf4-/-_PBS	FPKM_Atf4-/-_ASNase	AP-AA_log2(fold_change)	p_value	q_value
Rdh9	67.0077	2.34242	-4.83825	5e-05	0.000837699
Tm7sf2	73.3023	4.01942	-4.1888	5e-05	0.000837699
D130043K22Rik	6.47631	0.390259	-4.05267	5e-05	0.000837699
Gm15998	4.41672	0.295816	-3.9002	5e-05	0.000837699
Aifm3	3.1135	0.22949	-3.76204	5e-05	0.000837699
Meg3	12.4581	0.935236	-3.73561	5e-05	0.000837699
4930480G23Rik	3.82307	0.292249	-3.70946	5e-05	0.000837699
Adh1	1379.61	119.03	-3.53487	5e-05	0.000837699
Cd59b	10.8219	1.02923	-3.39431	5e-05	0.000837699
Gulo	235.467	25.867	-3.18634	5e-05	0.000837699
C6	107.845	12.2197	-3.14168	5e-05	0.000837699
F11	42.3603	4.88505	-3.11627	5e-05	0.000837699
Retsat	146.654	17.1917	-3.09263	5e-05	0.000837699
Fam55b	10.8734	1.33958	-3.02095	5e-05	0.000837699
Idi1	57.2531	7.38428	-2.95482	5e-05	0.000837699
Lgals1	7.39819	1.00792	-2.87579	5e-05	0.000837699
Vnn1	16.8819	2.43035	-2.79624	5e-05	0.000837699
Slco2b1	55.2408	8.17332	-2.75674	5e-05	0.000837699
Cd1d1	127.922	19.3048	-2.72823	5e-05	0.000837699
Sdr9c7	32.4664	5.17019	-2.65066	5e-05	0.000837699
Slc6a9	15.276	2.50763	-2.60687	5e-05	0.000837699
Sntg2	9.82574	1.61526	-2.6048	5e-05	0.000837699
Nsdhl	26.4668	4.36872	-2.5989	5e-05	0.000837699
Tppp	4.28895	0.721563	-2.57143	5e-05	0.000837699
Cyp3a16	72.1885	12.1998	-2.56492	5e-05	0.000837699
Cyp2d37-ps	50.8989	8.72329	-2.54469	5e-05	0.000837699
Tmsb10	10.3217	1.81256	-2.50958	5e-05	0.000837699
Sytl1	4.53027	0.807475	-2.48811	5e-05	0.000837699
Cyp51	49.7894	9.31543	-2.41814	5e-05	0.000837699
Ppara	43.8318	8.52101	-2.36288	5e-05	0.000837699
Cyp4v3	103.489	20.9267	-2.30606	5e-05	0.000837699
Sc4mol	142.57	29.7137	-2.26247	5e-05	0.000837699
Creb3l3	124.917	26.0431	-2.26199	5e-05	0.000837699
Inhbc	34.4838	7.39243	-2.2218	5e-05	0.000837699
Glul	639.283	139.862	-2.19245	5e-05	0.000837699
Cib2	4.19218	0.973716	-2.10613	5e-05	0.000837699
Ppp1r3c	16.0287	3.73918	-2.09986	5e-05	0.000837699
Gm5062	3.48947	0.825747	-2.07924	5e-05	0.000837699
AI317395	21.654	5.14507	-2.07337	5e-05	0.000837699
Mug1	899.026	219.009	-2.03738	5e-05	0.000837699
Plcxd2	22.775	5.55507	-2.03557	5e-05	0.000837699
Mov10	6.26224	1.52936	-2.03375	5e-05	0.000837699
Egln3	5.44438	1.35926	-2.00195	5e-05	0.000837699
Mylk	9.9688	2.51005	-1.98971	5e-05	0.000837699
Anubl1	7.90895	2.02589	-1.96493	5e-05	0.000837699
Ldlr	31.6125	8.09912	-1.96466	5e-05	0.000837699
Plin2	218.363	56.6361	-1.94693	5e-05	0.000837699
Apoa2	13636.8	3546.38	-1.94308	5e-05	0.000837699
Nceh1	9.35148	2.43879	-1.93903	5e-05	0.000837699
Mmp19	12.9813	3.38734	-1.9382	5e-05	0.000837699
2810405K02Rik	15.0167	3.92968	-1.93409	5e-05	0.000837699
Fdps	107.976	28.4661	-1.92339	5e-05	0.000837699
Abca2	14.7905	3.90356	-1.9218	5e-05	0.000837699
G6pc	153.693	40.7737	-1.91434	5e-05	0.000837699
Fam102a	7.70093	2.0443	-1.91343	5e-05	0.000837699
Cyp2d9	422.557	112.554	-1.90852	5e-05	0.000837699
Cebpe	4.99572	1.34647	-1.89151	5e-05	0.000837699
Slc46a3	15.0551	4.13923	-1.86282	5e-05	0.000837699
Unc119	4.38156	1.21653	-1.84868	5e-05	0.000837699
Ces2e	53.7753	14.9515	-1.84665	5e-05	0.000837699
Map2k6	4.54356	1.273	-1.8356	5e-05	0.000837699
Acad11	137.966	38.8718	-1.82751	5e-05	0.000837699
Srebf1	119.834	33.9581	-1.81921	5e-05	0.000837699
Glo1	243.223	68.9871	-1.81788	5e-05	0.000837699
Prosapip1	7.78359	2.23871	-1.79777	5e-05	0.000837699
Tmem220	11.2239	3.26515	-1.78136	5e-05	0.000837699
Sdpr	7.76209	2.29956	-1.75509	5e-05	0.000837699
Abcd1	5.87363	1.77443	-1.7269	5e-05	0.000837699
Kynu	81.6594	24.7762	-1.72066	5e-05	0.000837699
Pdxk	13.2572	4.03592	-1.7158	5e-05	0.000837699
Npr2	27.447	8.36642	-1.71397	5e-05	0.000837699
Slc9a3r2	11.1773	3.41308	-1.71143	5e-05	0.000837699
Lrrc3	24.291	7.41846	-1.71123	5e-05	0.000837699
Pmvk	31.0256	9.52564	-1.70357	5e-05	0.000837699
Aspdh	60.7609	18.9438	-1.68142	5e-05	0.000837699
Cbr1	68.9066	21.676	-1.66855	5e-05	0.000837699
Mgam	16.9326	5.4136	-1.64514	5e-05	0.000837699
Ablim3	4.04499	1.29586	-1.64223	5e-05	0.000837699
Hmgcr	39.2913	12.6297	-1.63739	5e-05	0.000837699
Pyroxd2	8.72772	2.82826	-1.62569	5e-05	0.000837699
Csrp2	30.0448	9.77874	-1.6194	5e-05	0.000837699
Hsd17b7	17.1214	5.57362	-1.61911	5e-05	0.000837699
Cxcl12	154.811	50.8538	-1.60608	5e-05	0.000837699
Adap2	13.888	4.59213	-1.5966	5e-05	0.000837699
Lcp1	38.7659	12.8488	-1.59315	5e-05	0.000837699
Glrx	32.0521	10.6462	-1.59008	5e-05	0.000837699
Pstpip2	6.01487	1.99838	-1.58971	5e-05	0.000837699
Dnase1l3	11.8211	3.94754	-1.58234	5e-05	0.000837699
Pcyox1	65.0049	21.9083	-1.56907	5e-05	0.000837699
Cadm1	10.9126	3.68075	-1.56793	5e-05	0.000837699
Ckb	3.44064	1.16512	-1.5622	5e-05	0.000837699
Rapgef4	94.9235	32.2529	-1.55734	5e-05	0.000837699
Cd300lg	9.53868	3.24411	-1.55597	5e-05	0.000837699
AI464131	9.49648	3.24131	-1.55082	5e-05	0.000837699
Narf	22.2822	7.62486	-1.54711	5e-05	0.000837699
Dhrs1	101.273	34.6643	-1.54672	5e-05	0.000837699
Slc40a1	70.7479	24.2448	-1.54501	5e-05	0.000837699
Agfg2	15.9266	5.47043	-1.54171	5e-05	0.000837699
Chpt1	67.2687	23.1371	-1.53973	5e-05	0.000837699
Hsdl2	38.2161	13.1547	-1.5386	5e-05	0.000837699
Ccdc80	4.6028	1.5995	-1.52489	5e-05	0.000837699
Sec14l4	77.2361	26.9483	-1.51908	5e-05	0.000837699
Aldh1a1	380.996	133.201	-1.51617	5e-05	0.000837699
Wnt2	3.09459	1.08733	-1.50895	5e-05	0.000837699
Gdf15	3.63261	10.3184	1.50614	5e-05	0.000837699
Rps3	228.296	650.924	1.51159	5e-05	0.000837699
Nlrp12	6.49979	18.5733	1.51476	5e-05	0.000837699
Tmem39a	16.4438	46.9935	1.51492	5e-05	0.000837699
Rnf185	12.2256	35.1408	1.52324	5e-05	0.000837699
Mast2	3.50401	10.1274	1.53119	5e-05	0.000837699
Pawr	5.22861	15.2491	1.54423	5e-05	0.000837699
Thop1	3.75862	10.963	1.54436	5e-05	0.000837699
Rpl34	408.989	1195.31	1.54725	5e-05	0.000837699
AC151712.4	22.0256	64.4976	1.55006	5e-05	0.000837699
Rps7	202.991	598.311	1.55948	5e-05	0.000837699
Odc1	17.0579	50.5686	1.56781	5e-05	0.000837699
Rpl23a	251.577	746.293	1.56874	5e-05	0.000837699
Npm1	134.381	399.756	1.57279	5e-05	0.000837699
Lonp1	50.106	149.274	1.57491	5e-05	0.000837699
Nphp1	2.07221	6.18454	1.5775	5e-05	0.000837699
Rps24	511.432	1533.26	1.58399	5e-05	0.000837699
Rpl4	331.745	996.044	1.58613	5e-05	0.000837699
Ddx21	8.05518	24.1987	1.58694	5e-05	0.000837699
Rpl17	229.908	693.654	1.59316	5e-05	0.000837699
Rps14	457.044	1379.55	1.59379	5e-05	0.000837699
Fam134b	42.1602	127.313	1.59443	5e-05	0.000837699
Rpl21	192.216	581.944	1.59815	5e-05	0.000837699
Chchd6	2.08929	6.33421	1.60016	5e-05	0.000837699
Rps11	308.499	935.943	1.60115	5e-05	0.000837699
Rpl9	326.665	992.178	1.60279	5e-05	0.000837699
Ece2	6.93577	21.1357	1.60755	5e-05	0.000837699
Pcm1	2.67494	8.18303	1.61313	5e-05	0.000837699
Rps9	370.151	1133.84	1.61503	5e-05	0.000837699
Gnl2	13.6546	41.9894	1.62064	5e-05	0.000837699
Mafk	4.80264	14.8873	1.63219	5e-05	0.000837699
Rpl10a	160.35	501.955	1.64633	5e-05	0.000837699
Rpl39	241.023	754.682	1.6467	5e-05	0.000837699
Twistnb	6.04777	18.9698	1.64923	5e-05	0.000837699
Rpl18a	138.099	435.65	1.65746	5e-05	0.000837699
Rps4x	286.206	905.97	1.66241	5e-05	0.000837699
Map4k4	1.98643	6.29414	1.66383	5e-05	0.000837699
Hmgn2	20.3567	64.5077	1.66397	5e-05	0.000837699
Rbpms	16.7637	53.2422	1.66723	5e-05	0.000837699
Prr24	2.73574	8.72431	1.67311	5e-05	0.000837699
Gm9846	381.848	1219.03	1.67466	5e-05	0.000837699
Taf15	29.7763	95.3403	1.67892	5e-05	0.000837699
Sdad1	2.55673	8.20291	1.68184	5e-05	0.000837699
Rpl30	512.902	1646.5	1.68265	5e-05	0.000837699
Rpl36a	261.262	841.64	1.6877	5e-05	0.000837699
Rps23	215.353	694.371	1.68901	5e-05	0.000837699
Rps27a	379.853	1225.88	1.6903	5e-05	0.000837699
Rps6	208.009	671.902	1.69161	5e-05	0.000837699
Rps10	245.248	797.963	1.70208	5e-05	0.000837699
Pla2g12a	13.4858	44.0499	1.7077	5e-05	0.000837699
Grwd1	3.8844	12.6908	1.70802	5e-05	0.000837699
Rundc3a	5.31068	17.3776	1.71026	5e-05	0.000837699
Rps27	1129	3701.19	1.71294	5e-05	0.000837699
Tnni2	7.57539	24.962	1.72034	5e-05	0.000837699
Rpl35	272.425	898.18	1.72115	5e-05	0.000837699
Rps5	262.351	873.831	1.73585	5e-05	0.000837699
Rpl23	350.165	1173.18	1.74431	5e-05	0.000837699
Rpl3-ps1	16.6409	55.8016	1.74557	5e-05	0.000837699
Pabpc4	15.007	50.4237	1.74846	5e-05	0.000837699
Crlf2	3.55339	11.9898	1.75454	5e-05	0.000837699
Mnt	2.37531	8.02529	1.75644	5e-05	0.000837699
Rpl27a	302.601	1022.47	1.75658	5e-05	0.000837699
Slc25a39	207.882	703.533	1.75886	5e-05	0.000837699
Rps16	264.666	899.193	1.76446	5e-05	0.000837699
Rpl3	135.972	461.961	1.76446	5e-05	0.000837699
Rps18	754.558	2565.25	1.7654	5e-05	0.000837699
1110038B12Rik	23.3691	79.5009	1.76637	5e-05	0.000837699
Tgif1	10.5168	36.1188	1.78006	5e-05	0.000837699
Slc25a29	1.42374	4.91512	1.78754	5e-05	0.000837699
Ppan	11.1431	38.5253	1.78965	5e-05	0.000837699
Rpl14	151.892	528.899	1.79995	5e-05	0.000837699
Mllt4	22.7189	80.2873	1.82128	5e-05	0.000837699
Rplp2	354.348	1254.71	1.82412	5e-05	0.000837699
Rps15a	679.447	2415.98	1.83018	5e-05	0.000837699
Rps19	435.041	1550.46	1.83347	5e-05	0.000837699
Xbp1	100.828	359.561	1.83434	5e-05	0.000837699
Slc25a33	9.01185	32.1597	1.83536	5e-05	0.000837699
Mknk1	11.8101	42.6053	1.85102	5e-05	0.000837699
Plec	5.62653	20.3112	1.85196	5e-05	0.000837699
Hspa5	190.649	691.475	1.85876	5e-05	0.000837699
Rpsa	201.674	733.511	1.86279	5e-05	0.000837699
Rpl5	254.531	932.009	1.8725	5e-05	0.000837699
Shroom3	1.48368	5.45983	1.87967	5e-05	0.000837699
Cd36	17.1928	64.4383	1.90612	5e-05	0.000837699
Rps8	377.676	1423.18	1.9139	5e-05	0.000837699
Gnb2l1	374.293	1452.71	1.95651	5e-05	0.000837699
Gtpbp2	26.2932	102.065	1.95672	5e-05	0.000837699
Kin	10.7773	42.2067	1.96948	5e-05	0.000837699
AL807777.1	35.5992	141.143	1.98724	5e-05	0.000837699
Rpl13a	1255.61	4983.54	1.98878	5e-05	0.000837699
C130039O16Rik	2.02181	8.06722	1.99643	5e-05	0.000837699
Eef1b2	364.471	1456.23	1.99837	5e-05	0.000837699
1810029B16Rik	3.63612	14.6205	2.00752	5e-05	0.000837699
Rps20	298.167	1221.85	2.03487	5e-05	0.000837699
Ralgds	0.797258	3.30212	2.05027	5e-05	0.000837699
Cyb5r1	6.68684	27.7487	2.05302	5e-05	0.000837699
Rplp1	868.522	3633.43	2.0647	5e-05	0.000837699
Gpatch4	5.06257	22.0478	2.12269	5e-05	0.000837699
App	20.6884	94.838	2.19664	5e-05	0.000837699
Rpl22l1	90.5962	422.285	2.22069	5e-05	0.000837699
Nle1	2.7382	12.8449	2.2299	5e-05	0.000837699
Golt1b	2.00107	9.54919	2.25461	5e-05	0.000837699
Gar1	9.24947	44.1512	2.25501	5e-05	0.000837699
Rps12	545.805	2672.01	2.29147	5e-05	0.000837699
Bzw2	4.25093	20.8942	2.29725	5e-05	0.000837699
Pim1	6.42284	31.8002	2.30775	5e-05	0.000837699
Rccd1	2.47506	12.5309	2.33995	5e-05	0.000837699
1500012F01Rik	20.0794	102.518	2.35208	5e-05	0.000837699
Rps15a-ps8	3.48139	18.9074	2.44122	5e-05	0.000837699
Rpl12	316.824	1760.19	2.47398	5e-05	0.000837699
Serpina3e-ps	1.19436	6.66416	2.48018	5e-05	0.000837699
Irak1bp1	0.737578	4.15976	2.49563	5e-05	0.000837699
Soat2	17.1546	102.725	2.58212	5e-05	0.000837699
Gas5	149.379	920.617	2.62363	5e-05	0.000837699
Snhg12	17.531	113.801	2.69853	5e-05	0.000837699
Rplp0	180.533	1213.78	2.74917	5e-05	0.000837699
Chac1	3.05694	23.701	2.95479	5e-05	0.000837699
Myc	1.75433	13.8067	2.97638	5e-05	0.000837699
Fst	1.03551	8.54662	3.04501	5e-05	0.000837699
2410006H16Rik	30.5405	257.527	3.07592	5e-05	0.000837699
Clcf1	0.546496	4.77129	3.1261	5e-05	0.000837699
Ctsl	294.06	2831.57	3.26742	5e-05	0.000837699
Gm20703	2.07187	20.6904	3.31996	5e-05	0.000837699
Il20rb	0.328555	3.29503	3.32608	5e-05	0.000837699
Fibin	0.353026	4.11094	3.54162	5e-05	0.000837699
Tff2	0.471927	6.87103	3.86389	5e-05	0.000837699
Reg1	0.351838	22.2542	5.98302	5e-05	0.000837699
Klkb1	87.4071	4.88644	-4.1609	0.0001	0.00155446
Abcb11	194.899	56.0681	-1.79748	0.0001	0.00155446
Ifi203	4.97051	1.43974	-1.78759	0.0001	0.00155446
AI182371	500.502	145.621	-1.78116	0.0001	0.00155446
2610507I01Rik	6.01751	1.96076	-1.61776	0.0001	0.00155446
Tnip2	4.13189	12.4315	1.58913	0.0001	0.00155446
Mybbp1a	18.1234	88.5608	2.28881	0.0001	0.00155446
Klk1b22	0.506961	3.01258	2.57105	0.0001	0.00155446
Sult5a1	18.2251	1.24216	-3.875	0.00015	0.00221532
Oat	519.023	75.6693	-2.77802	0.00015	0.00221532
Mapk15	4.16902	0.695295	-2.58401	0.00015	0.00221532
Rnf43	13.0274	3.31403	-1.97489	0.00015	0.00221532
Vamp5	4.54542	1.36376	-1.73683	0.00015	0.00221532
Rcn3	7.92145	2.40902	-1.71732	0.00015	0.00221532
Slc1a2	61.9378	21.2589	-1.54275	0.00015	0.00221532
Rrp1b	2.04207	7.48585	1.87414	0.00015	0.00221532
4732444A12Rik	3.74109	0.446176	-3.06777	0.0002	0.00283752
Hacl1	364.646	69.461	-2.39222	0.0002	0.00283752
Aif1	9.18284	2.55501	-1.84561	0.0002	0.00283752
Pcolce	4.71475	1.48694	-1.66484	0.0002	0.00283752
Lins	1.61957	5.05071	1.64088	0.0002	0.00283752
Map3k14	0.970619	3.27559	1.75478	0.0002	0.00283752
Malat1	68.0779	253.755	1.89818	0.0002	0.00283752
Ces2c	26.185	3.22752	-3.02024	0.00025	0.00343643
Kcp	3.56212	0.556783	-2.67755	0.00025	0.00343643
Aldoc	7.61879	1.81948	-2.06604	0.00025	0.00343643
Cpne2	9.26714	3.03753	-1.60923	0.00025	0.00343643
Clec4a3	3.79001	1.28088	-1.56506	0.0003	0.00401144
Map3k8	1.79329	5.15696	1.52391	0.0003	0.00401144
Fbxw9	13.6738	47.2469	1.78881	0.0003	0.00401144
Lrrc8a	6.24443	21.5985	1.79029	0.0003	0.00401144
Ptrh1	0.757279	4.17934	2.46438	0.0003	0.00401144
Apbb2	12.6167	3.03599	-2.0551	0.00035	0.00458042
Mndal	4.88014	1.3364	-1.86857	0.00035	0.00458042
Trim12c	4.34709	1.20596	-1.84987	0.00035	0.00458042
Ppm1m	13.0569	4.31553	-1.5972	0.0004	0.00512472
Pprc1	4.99632	15.2387	1.6088	0.0004	0.00512472
Gm15343	7.95544	1.10793	-2.84407	0.00045	0.00565667
H2-K2	12.3066	2.52997	-2.28224	0.00045	0.00565667
Arrdc4	6.57505	25.2707	1.94239	0.0005	0.00618683
Ddit3	8.87468	73.1369	3.04283	0.0006	0.0071854
Clec12a	4.16615	1.32366	-1.65418	0.0007	0.00818434
3110052M02Rik	3.07967	1.02741	-1.58376	0.00075	0.00866798
Ppp1r14a	7.38758	2.27957	-1.69634	0.0008	0.00914367
Cpa1	0.0655918	16.1915	7.9475	0.0008	0.00914367
Pafah1b3	4.08197	1.35791	-1.58788	0.00085	0.00960419
Klhl13	3.0597	0.970028	-1.65729	0.00095	0.0105199
Xpo4	1.39072	4.03971	1.53842	0.001	0.0109821
Wipf3	2.80831	9.17686	1.7083	0.001	0.0109821
Qtrtd1	3.90903	11.8598	1.6012	0.00105	0.0114228
Nop56	20.8437	73.0743	1.80975	0.00105	0.0114228
Rpl18	339.488	1013.37	1.57772	0.0012	0.0127446
Fgfr2	24.3872	5.30418	-2.20092	0.0013	0.0136062
Rabl2	5.87065	1.43657	-2.03089	0.0014	0.0144563
Gm16002	6.34032	0.253979	-4.64177	0.00145	0.0148669
Tle2	8.91094	2.70946	-1.71757	0.00145	0.0148669
Dus2l	3.34838	12.947	1.95109	0.00145	0.0148669
Trim46	0.130705	3.19323	4.61063	0.0016	0.016082
Prss2	0.13223	29.7693	7.81464	0.0017	0.0168947
Pxmp4	44.2806	15.3533	-1.52813	0.00175	0.0173101
Gm10073	0.883083	3.37511	1.93431	0.0018	0.0177072
1810032O08Rik	1.80074	6.99905	1.95857	0.00185	0.0181095
Eef2k	5.4013	1.70837	-1.66068	0.002	0.0192838
Ccne1	1.04756	3.58085	1.77327	0.00205	0.0196806
Cyp2e1	4521.55	1149.91	-1.9753	0.00235	0.0219585
Mdn1	1.84449	6.04614	1.71279	0.0024	0.0223472
Gm4794	3.18838	0.242784	-3.71508	0.00255	0.0234675
1700001C19Rik	12.0778	2.05635	-2.55421	0.00265	0.0241673
Mup-ps13	3.08208	0.439205	-2.81094	0.0027	0.0245098
Serpinb8	3.23752	0.25176	-3.68477	0.0029	0.0259413
Gm13194	15.2978	4.70325	-1.70159	0.0029	0.0259413
AC163723.1	3.82456	1.09654	-1.80233	0.003	0.0266484
2210010C04Rik	0.0427546	7.15514	7.38676	0.003	0.0266484
Slc15a5	6.01431	1.25583	-2.25976	0.00335	0.0290923
Tcea2	0.969812	3.30141	1.76731	0.0034	0.0294417
2810403D21Rik	2.09856	6.45069	1.62005	0.00345	0.0297689
E230016M11Rik	2.32907	21.1697	3.18417	0.0037	0.0314647
Uox	2363.31	759.31	-1.63805	0.00385	0.0324572
Gstt3	39.6523	6.96175	-2.50988	0.004	0.0335011
Dimt1	1.06528	3.2545	1.6112	0.00425	0.0351195
Cyp7a1	154.489	32.5083	-2.24863	0.00495	0.039583
Scarna2	0.339175	4.69605	3.79134	0.0052	0.0411229
Acsm3	133.287	29.284	-2.18636	0.00545	0.0426715
Mrpl14	69.9269	24.5761	-1.50859	0.00685	0.0510451
Treh	0.604242	7.19153	3.5731	0.00705	0.0521936
Fam107b	55.5749	16.3396	-1.76606	0.0072	0.0530739
Mcm7	6.29373	18.5593	1.56015	0.0072	0.0530739
9430008C03Rik	8.18984	23.1995	1.50219	0.00755	0.0550867
Scp2	2163.99	611.748	-1.82268	0.00785	0.0567219
2610029I01Rik	13.7044	4.44135	-1.62557	0.0082	0.0586446
Phldb2	26.2719	6.98887	-1.91039	0.00905	0.0633129
Fasn	87.2475	29.5914	-1.55994	0.01	0.0683274
Neat1	110.878	347.041	1.64613	0.01075	0.072306
Lama5	1.21661	4.37346	1.84591	0.01095	0.0733453
Gm16551	5.63408	1.17633	-2.25989	0.01125	0.0748358
Psmb9	18.5037	5.46671	-1.75906	0.012	0.0786698
Snord22	56.5775	402.239	2.82975	0.01235	0.0804825
Armcx5	1.00308	3.25525	1.69833	0.01305	0.083891
Try5	0.0763976	51.3937	9.39385	0.01315	0.0843485
Psd4	1.59277	4.91499	1.62565	0.0134	0.0856168
Gm16559	3.01745	0.158011	-4.25523	0.01395	0.0882771
Tsr1	7.04805	23.0247	1.70788	0.01415	0.0891516
Lrrc16a	13.3909	4.33274	-1.6279	0.0145	0.0908508
Gm4963	1.13212	3.86658	1.77203	0.01475	0.0920427
Fam158a	18.5341	5.02699	-1.88241	0.015	0.0931994
Try4	0.0779187	33.027	8.72746	0.0152	0.0941109

## Sheet: Venn H
Venn category (H)
Gene name	FPKM_WT_PBS	FPKM_WT_ASNase	WP_WA log2(fold_change)	p_value	q_value	FPKM_Gcn2-/-_PBS	FPKM_Gcn2-/-_ASNase	GP-GA_log2(fold_change)	p_value	q_value
Ada	1.07171	9.51305	3.14999	5e-05	0.000837699	0.494233	1.1426	1.20905	0.0093	0.0646467
Ly6d	1.65832	12.0097	2.85641	5e-05	0.000837699	1.98776	13.8867	2.80449	5e-05	0.000837699
Tppp3	1.6996	4.62798	1.44519	0.0022	0.0208143	0.320569	2.13775	2.73739	0.0001	0.00155446
Plin4	1.75837	4.61166	1.39105	0.00465	0.0376948	0.660669	2.71793	2.04051	0.00275	0.0248711
Chi3l1	0.967819	0.244008	-1.98781	0.00885	0.0622198	2.57663	47.8277	4.21429	5e-05	0.000837699
Irf7	34.5198	13.0553	-1.40278	0.00035	0.00458042	18.5502	118.054	2.66994	5e-05	0.000837699
Cyp26a1	15.7453	3.97254	-1.98679	5e-05	0.000837699	1.29528	7.54322	2.54192	5e-05	0.000837699
Zbp1	10.0183	3.05198	-1.71483	5e-05	0.000837699	9.14739	51.2935	2.48734	5e-05	0.000837699
Il18bp	11.9953	7.23184	-0.730029	0.0091	0.0635737	7.74514	37.955	2.29293	5e-05	0.000837699
Gale	12.688	4.9462	-1.35907	5e-05	0.000837699	8.85779	28.2525	1.67336	5e-05	0.000837699
Oasl1	7.80439	3.08976	-1.33679	0.0015	0.0152824	3.90396	14.0298	1.84549	5e-05	0.000837699
Sqle	38.6027	22.3031	-0.791457	0.00135	0.0140306	30.7726	89.7046	1.54353	5e-05	0.000837699
Shisa5	24.3563	15.4512	-0.656577	0.00915	0.0638424	16.5886	49.1023	1.5656	5e-05	0.000837699
Lrfn3	2.07945	1.06076	-0.9711	0.0044	0.036094	1.02495	3.19186	1.63884	5e-05	0.000837699
Slc13a3	6.24504	3.69361	-0.757681	0.00455	0.0370499	3.85294	13.0697	1.76219	5e-05	0.000837699
Rac2	2.64506	1.46144	-0.855909	0.00715	0.0527851	1.74005	6.70648	1.94643	5e-05	0.000837699
Pnp	61.7518	33.0935	-0.899936	0.0005	0.00618683	42.7595	150.549	1.81591	5e-05	0.000837699
Fpr1	3.73494	1.89005	-0.982661	0.01025	0.0696752	2.02716	7.13498	1.81545	5e-05	0.000837699
Clec2h	1.90346	4.50615	1.24327	0.0003	0.00401144	20.8948	0.0906301	-7.84894	5e-05	0.000837699
Cib3	4.73606	1.6127	-1.55421	0.0008	0.00914367	29.9676	0.353438	-6.4058	5e-05	0.000837699
Fabp5	101.841	48.7561	-1.06267	5e-05	0.000837699	127.174	27.6855	-2.19961	5e-05	0.000837699
Cyp3a59	38.6436	61.4517	0.669222	0.00715	0.0527851	39.7049	5.09953	-2.96088	5e-05	0.000837699
Pcsk4	8.29681	20.6294	1.31408	5e-05	0.000837699	22.1586	6.09773	-1.86152	5e-05	0.000837699
Gsta1	13.6966	34.2101	1.32061	5e-05	0.000837699	21.3919	6.12625	-1.80399	5e-05	0.000837699
Rgs16	17.7573	95.9139	2.43332	5e-05	0.000837699	65.6915	4.7523	-3.78901	5e-05	0.000837699
Krt23	1.47124	8.79279	2.57929	5e-05	0.000837699	4.94728	0.202786	-4.6086	5e-05	0.000837699
AC165349.6	12.1304	412.44	5.08748	0.0008	0.00914367	366.51	25.1095	-3.86755	0.00025	0.00343643
AC120136.1	2.47139	46.7934	4.24291	0.0026	0.0238302	31.8924	3.93161	-3.02002	0.0111	0.074069

## Sheet: Venn I
Venn category (I)
Gene name	FPKM_WT_PBS	FPKM_WT_ASNase	WP_WA log2(fold_change)	p_value	q_value	FPKM_Gcn2-/-_PBS	FPKM_Gcn2-/-_ASNase	GP-GA_log2(fold_change)	p_value	q_value	FPKM_Atf4-/-_PBS	FPKM_Atf4-/-_ASNase	AP-AA_log2(fold_change)	p_value	q_value
Gbp2	4.77868	2.12922	-1.16629	0.0002	0.00283752	3.54881	23.6808	2.73831	5e-05	0.000837699	3.45653	1.8208	-0.924754	0.00355	0.0304598
Isg15	20.2154	7.95638	-1.34527	5e-05	0.000837699	12.6065	196.061	3.95906	5e-05	0.000837699	12.5637	4.77867	-1.39458	0.0002	0.00283752
Ifi44	2.61178	1.33048	-0.97309	0.01515	0.0938609	1.37825	20.8927	3.92209	5e-05	0.000837699	1.83876	0.525033	-1.80825	0.0002	0.00283752
Mfsd2a	43.8523	72.6089	0.727492	0.0045	0.0367289	30.5229	99.1549	1.69979	5e-05	0.000837699	31.8711	11.5307	-1.46677	5e-05	0.000837699
Bst2	263.47	150.787	-0.805122	0.00145	0.0148669	211.346	359.828	0.767698	0.01095	0.0733453	196.364	69.2463	-1.50372	5e-05	0.000837699
Rtp4	9.59154	5.31448	-0.851832	0.00345	0.0297689	6.26031	11.1211	0.828988	0.00345	0.0297689	8.28365	2.53131	-1.71038	5e-05	0.000837699
Hmgcs1	126.735	60.4792	-1.0673	0.0002	0.00283752	91.0899	157.661	0.791458	0.0148	0.0922591	74.6451	15.1429	-2.30141	5e-05	0.000837699
Dhcr7	49.848	29.2097	-0.771087	0.01025	0.0696752	38.3826	65.236	0.765216	0.0125	0.0812042	39.7743	7.06678	-2.49271	5e-05	0.000837699
Gbp3	6.02863	2.45229	-1.2977	5e-05	0.000837699	4.06873	16.3805	2.00933	5e-05	0.000837699	5.26984	1.25654	-2.0683	5e-05	0.000837699
Gbp6	5.04287	1.65379	-1.60847	5e-05	0.000837699	2.19147	4.73217	1.1106	0.0001	0.00155446	2.7616	0.973326	-1.50451	5e-05	0.000837699
Slc30a10	5.85879	3.18181	-0.880754	0.0004	0.00512472	3.67086	10.47	1.51207	5e-05	0.000837699	5.35843	2.7835	-0.944909	0.001	0.0109821
Ly6a	22.6783	10.956	-1.04959	0.0005	0.00618683	6.83484	19.6714	1.52512	5e-05	0.000837699	11.5581	4.8802	-1.24389	0.00045	0.00565667
I830012O16Rik	2.13796	0.944565	-1.17851	0.00235	0.0219585	1.46896	6.41936	2.12764	5e-05	0.000837699	1.35818	0.0830534	-4.03149	0.00015	0.00221532
Ugt2b37	3.68263	1.20091	-1.61661	5e-05	0.000837699	2.18672	4.69436	1.10216	0.0007	0.00818434	2.71006	0.427458	-2.66447	5e-05	0.000837699
Ifit3	9.5743	4.77493	-1.00369	0.0011	0.0118553	6.57339	23.5981	1.84396	5e-05	0.000837699	5.78737	0.604497	-3.2591	5e-05	0.000837699
Cxcl9	8.98736	3.21183	-1.4845	5e-05	0.000837699	8.91053	22.4431	1.33269	0.00025	0.00343643	2.22789	0.198657	-3.48732	5e-05	0.000837699
Ifit1	4.84764	2.361	-1.03788	0.00145	0.0148669	3.37135	7.9891	1.24471	0.0001	0.00155446	3.7415	0.415044	-3.17228	5e-05	0.000837699
Lipg	6.15665	13.8746	1.17223	5e-05	0.000837699	5.25923	2.32852	-1.17544	5e-05	0.000837699	5.19847	0.092122	-5.8184	5e-05	0.000837699
Dsg1c	1.37464	5.72174	2.05741	5e-05	0.000837699	6.69644	1.16621	-2.52157	5e-05	0.000837699	3.12166	0.435583	-2.8413	5e-05	0.000837699
Rhod	14.1412	136.599	3.27196	5e-05	0.000837699	103.232	17.3125	-2.57601	5e-05	0.000837699	81.4616	21.4207	-1.92712	5e-05	0.000837699
9030619P08Rik	34.2481	5.81041	-2.55931	5e-05	0.000837699	17.0485	4.07767	-2.06383	5e-05	0.000837699	20.3202	0.917067	-4.46975	5e-05	0.000837699
H2-Q1	8.27038	4.55234	-0.861346	0.0022	0.0208143	8.02812	1.55432	-2.36878	5e-05	0.000837699	1.74034	0.138249	-3.65403	5e-05	0.000837699
H2-Ab1	38.0115	17.3316	-1.13303	5e-05	0.000837699	25.8309	3.16494	-3.02885	5e-05	0.000837699	29.9121	2.42188	-3.62653	5e-05	0.000837699
Lifr	88.7347	51.9655	-0.771944	0.0144	0.0903431	99.2983	12.6588	-2.97163	5e-05	0.000837699	103.401	7.39252	-3.80605	5e-05	0.000837699
Ighm	12.2938	4.88352	-1.33194	0.0001	0.00155446	7.02754	0.629737	-3.4802	5e-05	0.000837699	7.02483	0.76139	-3.20576	5e-05	0.000837699
H2-Eb1	31.6204	12.4864	-1.3405	5e-05	0.000837699	19.2356	1.46814	-3.71172	5e-05	0.000837699	22.6621	1.19628	-4.24366	5e-05	0.000837699
H2-Aa	47.8334	19.2414	-1.31381	5e-05	0.000837699	31.9556	3.1631	-3.33666	5e-05	0.000837699	35.8906	2.24552	-3.99849	5e-05	0.000837699
Gpr110	3.93481	1.97536	-0.994181	0.00085	0.00960419	6.80654	0.95707	-2.83023	5e-05	0.000837699	3.82174	0.132899	-4.84583	5e-05	0.000837699
Igfals	57.2095	35.4932	-0.68871	0.00565	0.04393	64.2733	17.7325	-1.85783	5e-05	0.000837699	58.8015	2.52482	-4.5416	5e-05	0.000837699
1500017E21Rik	25.7778	16.343	-0.657453	0.0099	0.0677889	14.4659	2.62032	-2.46484	5e-05	0.000837699	19.1463	0.864521	-4.46902	5e-05	0.000837699
Klk1b4	5.78002	2.49083	-1.21444	0.0016	0.016082	6.59112	2.1472	-1.61807	0.0008	0.00914367	1.96807	0.155841	-3.65864	0.0092	0.0641235
Dio1	97.2733	39.1717	-1.31223	5e-05	0.000837699	88.1361	38.2981	-1.20246	5e-05	0.000837699	111.196	4.19911	-4.72688	5e-05	0.000837699
Ncald	7.09204	3.83434	-0.887224	0.00105	0.0114228	6.26656	3.01072	-1.05757	5e-05	0.000837699	6.2156	0.283711	-4.4534	5e-05	0.000837699
Cyp4a32	12.9461	22.3112	0.785248	0.00685	0.0510451	21.5556	6.51752	-1.72567	5e-05	0.000837699	15.6251	2.0929	-2.90029	5e-05	0.000837699
G0s2	48.5026	101.702	1.06821	5e-05	0.000837699	75.7467	25.1292	-1.59182	5e-05	0.000837699	29.9946	13.2967	-1.17363	0.00025	0.00343643
Wee1	1.97795	4.59198	1.21511	0.0006	0.0071854	4.28542	1.38929	-1.62509	5e-05	0.000837699	2.86537	1.23718	-1.21167	0.0027	0.0245098
Slc17a8	2.46676	5.13656	1.05818	0.0002	0.00283752	1.54946	0.652486	-1.24775	0.00545	0.0426715	1.24093	0.250798	-2.30682	5e-05	0.000837699
Lrp4	3.02498	5.57348	0.881652	0.00065	0.00767955	4.04859	2.05838	-0.975912	5e-05	0.000837699	4.12731	1.04597	-1.98036	5e-05	0.000837699
Ptgr1	1.75594	3.23415	0.881144	0.01055	0.0712368	1.61723	0.800625	-1.01433	0.0091	0.0635737	1.33493	0.341528	-1.96669	0.00075	0.00866798
Lpin2	65.0694	111.803	0.780902	0.00565	0.04393	91.529	59.2899	-0.626444	0.0147	0.0918174	97.0544	25.4789	-1.92949	5e-05	0.000837699
Fnip2	5.33798	8.22266	0.623311	0.01275	0.0824308	5.91461	3.66398	-0.690871	0.01055	0.0712368	8.01507	2.49887	-1.68144	5e-05	0.000837699
Slc22a27	12.7569	3.95363	-1.69003	5e-05	0.000837699	12.3295	4.97489	-1.30938	5e-05	0.000837699	5.7658	2.5195	-1.19438	0.00325	0.0284167
Slc22a26	36.4634	16.8761	-1.11147	0.00255	0.0234675	51.7739	29.7859	-0.797596	0.00575	0.04453	47.0654	13.0501	-1.85061	5e-05	0.000837699
Pld4	6.1281	3.48789	-0.813086	0.00495	0.039583	3.35566	1.77462	-0.919087	0.0097	0.066734	5.25661	1.78909	-1.55491	5e-05	0.000837699
Il18	14.8925	8.57833	-0.795821	0.0148	0.0922591	17.2375	9.90613	-0.799157	0.01035	0.0702175	13.4159	3.98987	-1.74953	5e-05	0.000837699
Lect2	138.74	80.8101	-0.779777	0.0022	0.0208143	101.764	63.9478	-0.670256	0.00715	0.0527851	105.245	9.97572	-3.39919	5e-05	0.000837699
Enho	24.9769	11.7813	-1.0841	5e-05	0.000837699	39.058	19.2283	-1.02239	0.00015	0.00221532	35.622	6.5893	-2.43457	5e-05	0.000837699
Akr1c20	94.8845	55.7794	-0.766439	0.0023	0.0215611	68.0644	35.7677	-0.928242	0.0001	0.00155446	77.2413	10.9757	-2.81506	5e-05	0.000837699
Insig1	176.149	101.634	-0.793412	0.00615	0.0469058	185.219	102.368	-0.855463	0.00725	0.0533637	127.952	20.4159	-2.64784	5e-05	0.000837699
Osgin1	62.3539	33.4169	-0.899901	0.00095	0.0105199	130.051	25.0703	-2.37503	5e-05	0.000837699	133.084	44.3605	-1.58499	5e-05	0.000837699
Clec4f	96.8275	52.4175	-0.885368	0.01595	0.0975278	67.2581	15.8678	-2.08361	5e-05	0.000837699	102.069	30.0722	-1.76304	5e-05	0.000837699
Acy3	43.8673	28.2816	-0.633283	0.0093	0.0646467	40.1979	12.9396	-1.63532	5e-05	0.000837699	38.5256	4.47053	-3.1073	5e-05	0.000837699
Cd74	108.165	50.396	-1.10186	5e-05	0.000837699	54.0193	15.6395	-1.78829	5e-05	0.000837699	86.6303	11.0171	-2.97512	5e-05	0.000837699
Hsd17b2	148.047	80.2115	-0.884172	0.001	0.0109821	124.326	40.4546	-1.61976	5e-05	0.000837699	125.622	20.3575	-2.62546	5e-05	0.000837699
H2-DMb1	3.57741	1.61771	-1.14496	0.0038	0.0321442	2.68043	0.614866	-2.12412	0.0002	0.00283752	3.33946	0.665349	-2.32743	0.0001	0.00155446
Fabp2	94.6501	58.1768	-0.702162	0.00275	0.0248711	117.135	31.4866	-1.89536	5e-05	0.000837699	43.2081	6.35023	-2.76642	5e-05	0.000837699
Aqp8	68.9754	44.689	-0.626161	0.01345	0.0858345	56.8348	13.1995	-2.10629	5e-05	0.000837699	24.0538	4.11993	-2.54557	5e-05	0.000837699
Fam89a	6.03501	3.48465	-0.792342	0.0163	0.0990939	3.95454	0.86018	-2.2008	5e-05	0.000837699	3.79604	0.618964	-2.61657	5e-05	0.000837699
Sult3a1	30.2266	1.72977	-4.12717	5e-05	0.000837699	13.5064	3.93347	-1.77977	5e-05	0.000837699	64.7454	0.571124	-6.82483	5e-05	0.000837699
Cyp2c69	220.165	53.0697	-2.05263	5e-05	0.000837699	175.989	7.28427	-4.59456	5e-05	0.000837699	152.53	1.25952	-6.92008	5e-05	0.000837699
Hbb-b2	27.2924	11.7864	-1.21138	5e-05	0.000837699	14.2835	0.258561	-5.78771	0.00015	0.00221532	22.8892	0.477555	-5.58286	5e-05	0.000837699
Hba-a1	57.4381	24.9231	-1.20452	5e-05	0.000837699	31.3049	1.24441	-4.65286	5e-05	0.000837699	43.0094	0.790504	-5.76574	5e-05	0.000837699
Hbb-b1	122.051	69.5379	-0.811614	0.0015	0.0152824	66.0444	3.14936	-4.39031	5e-05	0.000837699	105.602	2.75711	-5.25934	5e-05	0.000837699
Gm13775	152.539	91.6407	-0.735116	0.00505	0.0402021	97.4851	3.94148	-4.62837	5e-05	0.000837699	85.1189	1.8876	-5.49485	5e-05	0.000837699
Fads3	2.34746	4.26448	0.861272	0.0022	0.0208143	5.03628	1.46691	-1.77958	5e-05	0.000837699	2.06793	8.25809	1.99762	5e-05	0.000837699
Ces4a	0.940407	0.374678	-1.32763	0.0053	0.0417332	1.01975	0.377895	-1.43216	0.0021	0.0200581	1.17966	4.67682	1.98715	5e-05	0.000837699
Trib3	5.46036	19.5144	1.83747	5e-05	0.000837699	7.51556	3.38576	-1.1504	5e-05	0.000837699	3.63273	149.617	5.36407	5e-05	0.000837699
AY036118	31.2707	63.4346	1.02046	0.0001	0.00155446	85.1796	28.621	-1.57343	5e-05	0.000837699	37.0596	577.047	3.96077	5e-05	0.000837699
Gadd45a	1.79058	5.64065	1.65543	0.0004	0.00512472	7.3341	2.56879	-1.51353	0.0005	0.00618683	3.57797	60.039	4.06869	5e-05	0.000837699
Fgf21	2.14161	29.2778	3.77304	5e-05	0.000837699	8.31451	0.782342	-3.40976	5e-05	0.000837699	1.172	3.49734	1.57729	0.00205	0.0196806
Akr1b7	1.32782	4.39476	1.72672	0.00015	0.00221532	3.54272	0.388026	-3.19063	5e-05	0.000837699	0.741413	4.03266	2.44338	5e-05	0.000837699
AC027184.1	7.93828	46.7408	2.55778	5e-05	0.000837699	84.8988	14.6356	-2.53626	5e-05	0.000837699	4.39167	37.3101	3.08672	5e-05	0.000837699
7SK	13.0481	89.55	2.77886	5e-05	0.000837699	114.668	17.0457	-2.74999	5e-05	0.000837699	19.8917	113.043	2.50663	5e-05	0.000837699
Cxcl13	2.45407	0.958463	-1.35638	0.00275	0.0248711	1.56274	115.611	6.20906	5e-05	0.000837699	5.95661	124.108	4.38097	5e-05	0.000837699
Orm3	2.40836	0.782842	-1.62126	0.00625	0.0475093	1.00788	92.0774	6.51345	5e-05	0.000837699	10.8993	110.801	3.34565	5e-05	0.000837699
Cdkn1a	2.12768	4.3038	1.01633	0.0024	0.0223472	1.08165	42.5561	5.29805	5e-05	0.000837699	0.928246	45.248	5.6072	5e-05	0.000837699
Serpine1	0.496893	1.11096	1.1608	0.0064	0.0484194	1.50775	133.563	6.46898	5e-05	0.000837699	0.636605	16.6635	4.71015	5e-05	0.000837699
Orm2	31.5529	18.4716	-0.772461	0.00645	0.0487167	469.55	5535.02	3.55924	5e-05	0.000837699	313.515	2938.74	3.22859	5e-05	0.000837699
Acnat2	14.7117	7.60242	-0.952436	0.00035	0.00458042	6.19639	78.7602	3.66797	5e-05	0.000837699	28.5501	101.587	1.83114	5e-05	0.000837699
Slc41a2	3.05301	1.83736	-0.732596	0.0162	0.0986676	3.41871	34.513	3.33561	5e-05	0.000837699	12.8922	40.158	1.63919	5e-05	0.000837699
Arntl	1.31487	0.462039	-1.50883	0.0006	0.0071854	0.36682	3.74594	3.35219	5e-05	0.000837699	0.864826	4.99808	2.53089	5e-05	0.000837699
Ccl2	1.49817	0.418165	-1.84105	0.00505	0.0402021	1.18184	13.9521	3.56138	5e-05	0.000837699	0.943721	2.94151	1.64013	0.0011	0.0118553
Trp53inp1	17.5254	27.3482	0.641997	0.01235	0.0804825	11.768	28.578	1.28003	5e-05	0.000837699	25.1575	109.722	2.12479	5e-05	0.000837699
Per1	6.86482	13.9276	1.02065	0.0001	0.00155446	4.76775	18.082	1.92317	5e-05	0.000837699	10.8766	23.8157	1.13068	0.00015	0.00221532
Apoa4	39.725	80.5679	1.02016	0.0023	0.0215611	60.789	306.34	2.33325	0.00015	0.00221532	40.4364	104.841	1.37448	5e-05	0.000837699
Ifrd1	28.9357	69.2563	1.2591	0.0002	0.00283752	31.3185	87.9103	1.48902	0.0002	0.00283752	45.7878	138.867	1.60067	5e-05	0.000837699
B3galt1	3.43474	7.56022	1.13823	5e-05	0.000837699	4.95694	17.1148	1.78772	5e-05	0.000837699	10.0859	50.0971	2.31238	5e-05	0.000837699
Tsku	32.6414	68.4797	1.06898	0.0005	0.00618683	10.0691	44.5822	2.14653	5e-05	0.000837699	26.2053	93.6764	1.83782	5e-05	0.000837699
Jun	5.23542	9.0302	0.786453	0.0044	0.036094	5.67489	21.433	1.91717	5e-05	0.000837699	6.24036	21.804	1.80489	5e-05	0.000837699
Tubb2a	27.205	12.6358	-1.10635	0.00015	0.00221532	8.91322	32.0001	1.84406	5e-05	0.000837699	9.16031	15.7606	0.782851	0.00395	0.0331542
Sdf2l1	25.0107	11.169	-1.16305	5e-05	0.000837699	21.9837	83.6645	1.92818	5e-05	0.000837699	19.0943	65.8332	1.78567	5e-05	0.000837699
Creld2	29.2733	16.108	-0.861809	0.00095	0.0105199	26.163	87.9029	1.74838	5e-05	0.000837699	15.0444	52.4252	1.80103	5e-05	0.000837699
Efna1	24.8102	11.4125	-1.12032	5e-05	0.000837699	35.2113	64.7393	0.878605	0.0009	0.010068	25.7576	110.09	2.09561	5e-05	0.000837699
Serpina3f	2.46534	1.23301	-0.9996	0.00505	0.0402021	1.84439	4.37517	1.2462	0.00025	0.00343643	1.95743	6.28856	1.68377	5e-05	0.000837699
Slpi	5.47074	59.6429	3.44654	5e-05	0.000837699	6.61617	45.7041	2.78826	5e-05	0.000837699	6.2083	17.1701	1.46763	0.0005	0.00618683
Mt1	100.405	798.145	2.99081	5e-05	0.000837699	922.974	6286.54	2.7679	5e-05	0.000837699	1063.22	7117.86	2.743	5e-05	0.000837699
Mt2	27.0107	300.369	3.47513	5e-05	0.000837699	305.888	3444.11	3.49306	5e-05	0.000837699	720.933	5517.96	2.9362	5e-05	0.000837699
Il1rn	2.17183	5.02219	1.2094	0.011	0.0735863	7.94039	40.4501	2.34886	5e-05	0.000837699	4.10468	135.934	5.0495	5e-05	0.000837699
Cgref1	0.611597	1.38347	1.17764	0.0118	0.0776869	0.932914	4.19782	2.16982	5e-05	0.000837699	0.319519	9.17459	4.84367	5e-05	0.000837699
Bhlha15	0.226799	0.713089	1.65267	0.00065	0.00767955	0.86409	4.71584	2.44826	5e-05	0.000837699	0.120558	3.7485	4.95852	5e-05	0.000837699
Extl1	1.88628	5.44697	1.52991	0.00365	0.0311261	0.24694	1.69624	2.78011	5e-05	0.000837699	0.371489	8.97643	4.59475	5e-05	0.000837699
Psat1	0.774286	3.73399	2.26978	0.00015	0.00221532	0.417086	1.23269	1.56339	0.006	0.046043	0.110947	1.27521	3.52279	5e-05	0.000837699
Rap1gap2	0.206526	0.547981	1.4078	0.00365	0.0311261	0.177446	0.489776	1.46474	0.00375	0.0318119	0.249283	3.16009	3.66411	5e-05	0.000837699
Atf3	1.36663	3.14482	1.20236	0.0124	0.080721	1.07108	3.59832	1.74826	0.00015	0.00221532	0.895669	13.3166	3.89411	5e-05	0.000837699
Sult1e1	0.372154	2.10678	2.50107	5e-05	0.000837699	2.11388	41.5236	4.29597	5e-05	0.000837699	0.943281	15.7789	4.06416	5e-05	0.000837699
Ddit4	8.15048	14.142	0.795026	0.00425	0.0351195	2.19081	44.0321	4.32902	5e-05	0.000837699	4.96078	53.3445	3.4267	5e-05	0.000837699
Rasd1	0.316585	0.778747	1.29856	0.0117	0.0771774	0.269772	2.33186	3.11167	5e-05	0.000837699	0.878849	5.22896	2.57284	5e-05	0.000837699

## Sheet: Venn J
Venn category (J)
Gene name	FPKM_WT_PBS	FPKM_WT_ASNase	WP-WA_log2(fold_change)	p_value	q_value	FPKM_Atf4-/-_PBS	FPKM_Atf4-/-_ASNase	AP-AA_log2(fold_change)	p_value	q_value
Ctrb1	0.245494	19.7466	6.32977	5e-05	0.000837699	0.382793	176.279	8.84708	5e-05	0.000837699
Asprv1	0.0886125	24.45	8.10811	0.001	0.0109821	0.052719	1.99372	5.241	0.00515	0.040822
Adora1	5.56731	10.1476	0.866093	0.00085	0.00960419	3.39198	16.4374	2.27679	5e-05	0.000837699
Agpat9	2.50305	5.50023	1.1358	5e-05	0.000837699	2.25883	11.2539	2.31678	5e-05	0.000837699
Cyp39a1	11.5415	23.372	1.01795	5e-05	0.000837699	5.47284	24.0067	2.13308	5e-05	0.000837699
Slc20a1	11.9916	26.6794	1.1537	5e-05	0.000837699	11.1327	48.2887	2.11689	5e-05	0.000837699
Lmod2	2.46022	5.38909	1.13125	0.0019	0.0185193	0.391281	1.56512	1.99999	0.00105	0.0114228
Ryr1	1.70163	3.15795	0.892074	0.00535	0.0420412	0.195587	0.557875	1.51213	5e-05	0.000837699
Gm20419	18.0081	33.001	0.873863	0.0042	0.0348004	19.2829	73.9847	1.93991	5e-05	0.000837699
2010003K11Rik	10.317	20.9329	1.02075	0.00025	0.00343643	7.42475	24.8513	1.7429	5e-05	0.000837699
Cmya5	1.81741	3.6098	0.990036	0.0022	0.0208143	0.184851	0.67234	1.86283	5e-05	0.000837699
Kbtbd10	2.01482	3.99611	0.987946	0.00425	0.0351195	0.220805	0.805562	1.86723	0.00135	0.0140306
Sln	8.90638	25.7354	1.53084	0.0002	0.00283752	1.09663	5.52081	2.3318	0.001	0.0109821
Flnc	1.10831	3.00695	1.43993	5e-05	0.000837699	0.114676	0.815846	2.83073	5e-05	0.000837699
Hspb7	3.7265	7.60213	1.02858	0.00225	0.0211846	0.479635	2.99624	2.64315	5e-05	0.000837699
Asns	2.50167	8.13075	1.7005	0.01075	0.072306	0.591188	20.0787	5.0859	5e-05	0.000837699
Nupr1	1.68973	4.56559	1.43401	0.0012	0.0127446	0.501108	7.06889	3.81829	5e-05	0.000837699
Gm10800	0.684773	3.43708	2.32749	0.00065	0.00767955	0.348321	4.45757	3.67777	5e-05	0.000837699
Mapk13	0.200769	0.833256	2.05322	0.0018	0.0177072	0.2784	3.89347	3.80583	5e-05	0.000837699
Dmkn	0.250228	18.2508	6.18857	5e-05	0.000837699	0.354432	1.7792	2.32765	0.00645	0.0487167
Lor	0.212965	18.7734	6.46193	5e-05	0.000837699	0.241048	1.67055	2.79293	5e-05	0.000837699
Sfn	0.486796	4.42029	3.18275	5e-05	0.000837699	0.357625	1.45093	2.02046	0.00015	0.00221532
Ctrl	0.245129	3.19966	3.7063	5e-05	0.000837699	0.178857	2.03463	3.50789	0.00065	0.00767955
Sbsn	0.13817	3.91142	4.82318	5e-05	0.000837699	0.151754	1.03057	2.76363	5e-05	0.000837699
Gbp10	5.56138	1.41698	-1.97262	5e-05	0.000837699	2.62794	0.0181952	-7.17423	0.01385	0.0878071
Cyp2b13	73.7376	20.277	-1.86256	5e-05	0.000837699	58.0001	1.66279	-5.12437	5e-05	0.000837699
Folr2	17.9033	7.48074	-1.25897	5e-05	0.000837699	18.3264	3.72943	-2.2969	5e-05	0.000837699
Ube2u	3.03441	1.30187	-1.22083	0.00115	0.0123009	1.25772	0.278863	-2.17318	0.0003	0.00401144
Lst1	8.98137	3.97095	-1.17745	0.0104	0.0704656	7.9385	1.74156	-2.18849	0.00145	0.0148669
Apol9b	32.9091	18.6211	-0.821547	0.00125	0.0131752	36.2729	5.89017	-2.62251	5e-05	0.000837699
Iigp1	139.708	87.4552	-0.675803	0.0121	0.0791758	174.098	29.4723	-2.56247	5e-05	0.000837699
AW112010	158.797	67.2656	-1.23924	5e-05	0.000837699	157.806	26.0121	-2.6009	5e-05	0.000837699
Ifi27l2a	23.8495	11.6259	-1.03662	0.00365	0.0311261	20.6459	2.8664	-2.84854	5e-05	0.000837699
Hdhd3	20.7578	8.6138	-1.26893	5e-05	0.000837699	13.5088	4.21824	-1.67918	5e-05	0.000837699
Ifi47	18.7486	6.26767	-1.58078	5e-05	0.000837699	16.055	4.87021	-1.72096	5e-05	0.000837699
Igtp	29.6487	9.27599	-1.6764	0.0001	0.00155446	19.813	5.12156	-1.95179	0.00025	0.00343643
Slc39a4	31.064	17.5777	-0.821497	0.0008	0.00914367	17.3981	5.89086	-1.56238	5e-05	0.000837699
Cd5l	67.4933	40.0632	-0.752466	0.0028	0.0252208	91.6363	31.2743	-1.55094	5e-05	0.000837699
Gbp7	4.27702	2.60815	-0.71358	0.0074	0.0542358	4.6226	1.11542	-2.05112	5e-05	0.000837699
Pcsk9	20.1963	13.5249	-0.578474	0.01555	0.0957193	20.4329	5.28636	-1.95055	5e-05	0.000837699
BC023105	9.45341	2.56272	-1.88316	5e-05	0.000837699	5.76364	0.589738	-3.28883	5e-05	0.000837699
Apol9a	69.9077	44.1979	-0.661474	0.0081	0.0580836	57.6686	6.04129	-3.25486	5e-05	0.000837699
Bcl6	4.13646	12.543	1.60042	5e-05	0.000837699	13.8049	5.89983	-1.22644	0.0002	0.00283752
Gm6484	37.745	94.5321	1.32452	0.00035	0.00458042	89.3191	12.4147	-2.84692	5e-05	0.000837699
Mafb	23.9609	39.5628	0.723463	0.00455	0.0370499	29.7827	3.90888	-2.92965	5e-05	0.000837699
