# Supplementary material for: Role of activating transcription factor 4 in the hepatic response to amino acid depletion by asparaginase
Source: Sci Rep. 2017 Apr 28;7:1272. doi: 10.1038/s41598-017-01041-7 (PMC5430736; doi:10.1038/s41598-017-01041-7)
Supplement: Supplementary file 3 — Supplementary Table S3 [file 41598_2017_1041_MOESM3_ESM.xls]

## Sheet: Venn A
Pathways	Transcripts
p38 MAPK Signaling	IL1RN
	PLA2G4B
	HSPB1
Acute Phase Response Signaling	IL1RN
	Saa3
	SOCS2
Steroid hormone biosynthesis	CYP26A1
	Hsd3b4
	SOCS2
	ONECUT1
GADD45 signaling	GADD45A

## Sheet: Venn B
Pathways	Transcripts
Calcium and protein kinase A signaling/ actin cytoskeleton remodeling	MYH4
	TNNT1
	TNNI2
	MYL2
	TNNT3
	CASQ1
	Tpm1
	TNNI1
	Tpm2
	CASQ2
	ATP2A1
	MYLPF
CXCR4 Signaling	FOS
	MYL2
	RHOD
	MYLPF
	EGR1
Glycolysis and gluconeogenesis	ENO3
	LDHB
	PGAM2
Acute phase response signaling	FOS
	MYLPF
	RHOD
	LCN2
	TNN1
	MYL2
	MYH4
	HP
	SAA1
Creatine-phosphate biosynthesis	CKMT2
TR/RXR activation	HP
	ATP2A1
Bile acid biosynthesis	CYP8B1

## Sheet: Venn C
Pathways	Transcripts
RXR signaling and function	FMO3
	Cyp2a12/Cyp2a22
	CYP3A5
	GSTA5
	FABP5
	IL1R1
	CYP2B6
	CYP2C8
Cytochrome P450 mediated processes	CYP3A5
	CYP2C18
	CYP2B6
	CYP2C8
	FMO3
Calcium signaling and actin cytoskeleton remodeling	MYH2
	MYH7
	IL1R1
	Cxcl9
	MYL1
	MYH1
	ACTN2
	CHRNA4
	TNNC2
Oxidative phosphorylation	Cox8b
	COX7A1
	COX6A2
	ACSS2
Creatine-phosphate biosynthesis	CKM

## Sheet: Venn D
Pathways	Transcripts
Epithelial Adherens Junction Signaling	Actn3								4	Actin cytoskeleton signaling
	ACTC1
	MYL3

## Sheet: Venn E
Pathways	Transcripts
Hepatic inflamation/white blood cells adhesion and extravasation	CXCL10
	ITGB2
	IL1A
	CCL3L3
	EZR
	FPR2
	IL1B
	CCL5
	ITGAL
	NCF1
	CYBB
	ITGAL
Acute Phase Response Signaling	IL1A
	APOA1
	ITIH4
	MAP3K1
	IL1B
	SERPINA3
	SERPINA1
	SAA2-SAA4
	RBP1
FXR/RXR, LXR/RXR, VDR/RXR and PXR/RXR activation	IL1A
	APOA1
	MSR1
	ITIH4
	IL1B
	SERPINA1
	S100A8
	SULT2A1
	CYP3A5
	CXCL10
	CCL5
Cytochrome P450 mediated reactions	CYP3A5
	CYP2C18
	SULT2A1
	FMO3
Endocytosis and phagosome maturation	ATP6V0A4
	CYBB
	ATP6V0D2
	ITGB2
	APOA1
	SERPINA1
	S100A8

## Sheet: Venn F
Pathways	Molecules
LPS/IL-1 Mediated Inhibition of RXR Function	ABCG5
	ABCG8
	ACSL1
	ACSL5
	ALDH3A2
	ALDH4A1
	ALDH9A1
	CAT
	CD14
	CPT2
	Cyp2a12/Cyp2a22
	CYP2A6
	CYP2B6
	CYP2C8
	CYP3A7
	CYP4A11
	Cyp4a14
	FABP1
	FABP4
	GSTA3
	GSTA5
	GSTM1
	GSTM2
	GSTM4
	GSTM5
	GSTP1
	GSTT2/GSTT2B
	HMGCS2
	IL1R1
	LBP
	LIPC
	MAOB
	MGST3
	NR0B2
	PAPSS2
	SLC10A1
	SLCO1B3
	SULT1C2
	SULT2A1
Cytochrome P450 mediated degradation	UGT2B28
	AKR1C4
	ALDH3A2
	ALDH4A1
	ALDH9A1
	AOX1
	Aox3
	CAT
	CES1
	Ces1e
	Ces1g
	CYP1A2
	CYP2A6
	CYP2B6
	Cyp2c40
	CYP2C8
	CYP2F1
	CYP2U1
	CYP3A7
	CYP4F8
	GCLC
	GSTA3
	GSTA5
	GSTM1
	GSTM2
	GSTM4
	GSTM5
	GSTP1
	GSTT2/GSTT2B
	HMOX1
	HSD17B11
	INMT
	IRS2
	MAOB
	MAP3K6
	MGST3
	NFKB2
	NQO2
	PRKD3
	SULT1C2
	SULT2A1
	UGT2A3
	UGT2B17
	UGT2B7
	UGT3A1
PXR/RXR, FXR/RXR and LXR/RXR signaling	CYP3A7
	A1BG
	ABCG5
	ABCG8
	ALDH3A2
	C9
	CD14
	CES3
	CYP1A2
	CYP2A6
	CYP2B6
	CYP2C8
	CYP8B1
	GSTM1
	GSTM2
	HADH
	HMGCS2
	IGFBP1
	IL1R1
	LBP
	LIPC
	LPL
	NFKB2
	NR0B2
	PAPSS2
	PON1
	SCD
	SERPINF1
	SLC10A1
	SLC22A7
	SLCO1B3
	SULT2A1
	TTR
Glutathione-mediated reactions	GSTA3
	Gsta4
	GSTA5
	GSTM1
	GSTM2
	GSTM4
	GSTM5
	GSTP1
	Gstt1
	GSTT2/GSTT2B
	MGST3
Acute phase response signaling	SOCS3
	A2M
	APCS
	C9
	CP
	HMOX1
	IKBKE
	IL1R1
	ITIH3
	LBP
	NFKB2
	NFKBIB
	OSMR
	Saa3
	SERPINA3
	SERPIND1
	SERPINF1
	SOCS1
	SOCS2
	TTR
Triacylglycerol degradation	Ces2a
	AADAC
	CES1
	Ces1b/Ces1c
	Ces1e
	FAAH
	LIPC
	LPL
	MGLL
Ethanol and catecholamine degradation	ALDH4A1
	ACSS3
	ALDH3A2
	ACSS2
	PECR
	ALDH9A1
	ACSL1
	ADH4
Fatty acid oxidation	Acaa1b
	ECI2
	ACSL5
	EHHADH
	ACAA2
	ECI1
	ACSL1
	HADH
	ECI2
	EHHADH
	ECI1
NRF2-mediated oxidative stress	GSTA3
	AKR7A2
	AOX1
	CAT
	ENC1
	GCLC
	GSTA5
	GSTM1
	GSTM2
	GSTM4
	GSTM5
	GSTP1
	GSTT2/GSTT2B
	HMOX1
	IRS2
	JUNB
	MGST3
	NQO2
	PRKD3
Bile acid synthesis	AMACR
	AKR1D1
	AKR1C4
	HSD3B7
	CYP8B1
Amino acid degradation	AFMID
	HAAO
	ACAT1
	IDO2
	EHHADH
	HADH
Hepatic fibrosis/ stellate cell activation	CTGF
	A2M
	CD14
	COL13A1
	COL1A2
	COL3A1
	COL4A1
	COL5A3
	CXCL3
	FGF1
	ICAM1
	IL1R1
	LBP
	LEPR
	NFKB2
	VEGFB
Ketogenesis	BDH2
	ACAT1
	BDH1
	HMGCS2

## Sheet: Venn G
Ingenuity Canonical Pathways	Molecules
EIF2 Signaling	FGFR2
	RPL10A
	RPL12
	RPL13A
	RPL14
	RPL17
	RPL18
	RPL18A
	RPL21
	Rpl22l1
	RPL23
	RPL27A
	RPL3
	RPL30
	RPL35
	Rpl36a
	RPL39
	RPL4
	RPL5
	RPL9
	RPLP0
	RPLP2
	RPS10
	RPS11
	RPS12
	RPS14
	RPS15A
	RPS16
	RPS18
	RPS19
	RPS20
	RPS23
	RPS24
	RPS27A
	RPS3
	RPS4Y1
	RPS5
	RPS6
	RPS7
	RPS8
	RPS9
	RPSA
Regulation of eIF4 and p70S6K Signaling mTOR Signaling	RPS19
	RPS8
	RPS23
	RPS18
	RPS10
	FGFR2
	RPS11
	RPS6
	RPS7
	RPS4Y1
	RPS16
	RPS20
	MKNK1
	RPS9
	RPS27A
	RPS15A
	RPS5
	RPS3
	RPS12
	RPS24
	RPS14
	RPSA
Cholesterol biosynthesis	PMVK
	CYP2E1
	CYP3A5
	CYP51A1
	FDPS
	HMGCR
	HSD17B7
	IDI1
	NSDHL
	TM7SF2
FXR/RXR, LXR/RXR and PXR/RXR activation	LDLR
	SREBF1
	APOA2
	CD36
	CYP7A1
	PCYOX1
	HMGCR
	CYP51A1
	PPARA
	ALDH1A1
	CYP3A5
	ABCB11
	G6PC
Unfolded protein response and endoplasmic reticulum stress	DDIT3
	SREBF1
	XBP1
	HSPA5
	CEBPE
Cytochrome P450 mediated reactions	ODC1
	CYP2E1
	CYP3A5
	CYP51A1
